# Supplementary material for: Transcriptomic Characterization of Postmolar Gestational Choriocarcinoma
Source: Biomedicines. 2021 Oct 14;9(10):1474. doi: 10.3390/biomedicines9101474 (PMC8533618; doi:10.3390/biomedicines9101474)
Supplement: Supplementary file 1 [file biomedicines-09-01474-s001.zip]

Archive with 4 entries (4 files):
- __MACOSX/._Supplementary Table S1.docx
- Supplementary Table S2.xlsx
- __MACOSX/._Supplementary Table S2.xlsx
- Supplementary Table S1.pdf
