# Supplementary material for: Transcriptomic Characterization of Postmolar Gestational Choriocarcinoma
Source: Biomedicines. 2021 Oct 14;9(10):1474. doi: 10.3390/biomedicines9101474 (PMC8533618; doi:10.3390/biomedicines9101474)
Supplement: Supplementary file 1 [file biomedicines-09-01474-s001.zip › Supplementary Table S2.xlsx]

## Sheet: suppl data 1
gene name	Accession	Target Sequence
ABL1	NM_005157.3	CTGCGTGAGCTATGTGGATTCCATCCAGCAAATGAGGAACAAGTTTGCCTTCCGAGAGGCCATCAACAAACTGGAGAATAATCTCCGGGAGCTTCAGATC
ACVR1B	NM_004302.3	CGGGAGAGACTCGCTCACTCCCATGTTGGGTTTGAGACAGACACCTTTTCTATTTACCTCCTAATGGCATGGAGACTCTGAGAGCGAATTGTGTGGAGAA
ACVR1C	NM_145259.2	GGAATTTTGCCACCATGTGACTTATTGGGGCAGAGAAAACTCAGGGTTGTCTTTGAGTCTGCACAAAAGCACCAGGGAACCTGCTTAGCAAATCGTCTGA
ACVR2A	NM_001616.3	ACATGGCTCCAGAGGTATTAGAGGGTGCTATAAACTTCCAAAGGGATGCATTTTTGAGGATAGATATGTATGCCATGGGATTAGTCCTATGGGAACTGGC
AKT1	NM_005163.2	TTCTTTGCCGGTATCGTGTGGCAGCACGTGTACGAGAAGAAGCTCAGCCCACCCTTCAAGCCCCAGGTCACGTCGGAGACTGACACCAGGTATTTTGATG
AKT2	NM_001626.2	CGTGGTCCAGAAGAAGCTCCTGCCACCCTTCAAACCTCAGGTCACGTCCGAGGTCGACACAAGGTACTTCGATGATGAATTTACCGCCCAGTCCATCACA
AKT3	NM_181690.1	GGAATATGTTAATGGGGGCGAGCTGTTTTTCCATTTGTCGAGAGAGCGGGTGTTCTCTGAGGACCGCACACGTTTCTATGGTGCAGAAATTGTCTCTGCC
ALK	NM_004304.3	TAACTCCTCGGTTCTAGGGCTAAACGGCAATTCCGGAGCCGCAGGTGGTGGAGGTGGCTGGAATGATAACACTTCCTTGCTCTGGGCCGGAAAATCTTTG
ALKBH2	NM_001001655.2	GCTTACTAATGATGAACCACCCGACCAACACGCACTGGTACCACAGTCTTCCCGTGAGAAAGAAGGTTCTGGCTCCACGGGTGAATCTGACTTTTCGTAA
ALKBH3	NM_139178.3	CACCCACAGGTGTATCTAGGGTCTGTTTGTATCCTGGCTTTGTTGACGTGAAAGAAGCTGACTGGATATTGGAACAGCTTTGTCAAGATGTTCCCTGGAA
AMER1	NM_152424.3	GTGCCCAAATTCCAACTTTCTGGCCTCTTACCAAAGCTGCTCTGGGATGGTGGGGCTGAAATTGGCCTGGCTATTTGGCAGGAAGTAAACACTCACCAAA
AMH	NM_000479.3	GACCTCCGCGCCGAGCGCTCCGTACTCATCCCCGAGACCTACCAGGCCAACAATTGCCAGGGCGTGTGCGGCTGGCCTCAGTCCGACCGCAACCCGCGCT
ANGPT1	NM_001146.3	GTGGTAGTTATGTGAAGTCACCAAGGTTCTTGACCGTGAATCTGGAGCCGTTTGAGTTCACAAGAGTCTCTACTTGGGGTGACAGTGCTCACGTGGCTCG
APC	NM_000038.3	AAACAGCCACCACTTCTCCTAGAGGAGCCAAGCCATCTGTGAAATCAGAATTAAGCCCTGTTGCCAGGCAGACATCCCAAATAGGTGGGTCAAGTAAAGC
APH1B	NM_001145646.1	GCTTAGACACTGTTGTCGCAAATAGCCATGCTTTGCCTTATGCCAAGGAGGCCCAGAGGGAGGGCCTAGTCTTCCTCTGTTGCTGTACATATATTGAAAT
AR	NM_001011645.1	GCCATGGGCTGGCGATCCTTCACCAATGTCAACTCCAGGATGCTCTACTTCGCCCCTGATCTGGTTTTCAATGAGTACCGCATGCACAAGTCCCGGATGT
ARID1A	NM_006015.4	AGCTCCCAGGGTTGCTAGAGCTCCTTGTAGAATATTTCCGACGATGCCTGATTGAGATCTTTGGCATTTTAAAGGAGTATGAGGTGGGTGACCCAGGACA
ARID1B	NM_020732.3	TGCTACATTAGTTAGGTACGTTGGGGATCGCAAAAACCCAGTCTGTCGAGAAATGTCCATGGCGCTTTTATCGAACCTTGCCCAAGGGGACGCACTAGCA
ARID2	NM_152641.2	AGCTATTGGTTGGGCAGCAAAATGTTCAGTTGGTCCCAAGTGCAATGCCACCCTCAGGGGGAGTACAAACTGTGCCCATTTCGAACTTACAAATATTGCC
ARNT2	NM_014862.3	CGGGCTCAAAGCTGGATTAGAAAGGGGAGAGGCACTTGTGACTTTGTTTGACTCTGTGACTCACTTCCTCGCTCACACCTTGTTTGAACTACTGGACTTT
ASXL1	NM_001164603.1	CCGAGGCCGCGCGCCTGGTATTAGAAAACTACTCGGATGCTCCAATGACACCAAAACAGATTCTGCAGGTCATAGAGGCAGAAGGACTAAAGGAAATGAG
ATM	NM_138292.3	CTTTATGGCAGGGGTGGAAGGAGGTACATTTAATTCCCACTGCCTGCCTTTGGCAAGCCCTGGGTTCTTTGCTCCCCATATAGATGTCTAAGCTAAAAGC
ATR	NM_001184.2	AAGACTTGGTTTACCTCCATAGAAGAAATGTGATGGGTCATGCTGTGGAATGGCCAGTGGTCATGAGCCGATTTTTAAGTCAATTAGATGAACACATGGG
ATRX	NM_000489.3	AGACTCCAGTGCATTTCTATCGTAACCGGGCGCGGGGGAGCGCAGATCGGCGCCCAGCAATCACAGAAGCCGACAAGGCGTTCAAGCGAAAACATGACCG
AXIN1	NM_181050.1	TTAGGGTGCAGCGCTCATTGTTCCTTGACGCAGAGTCCCAAAATGAATATCCAAGAGCAGGGTTTCCCCTTGGACCTCGGAGCAAGTTTCACCGAAGATG
AXIN2	NM_004655.3	CTTGTCCAGCAAAACTCTGAGGGCCACGGCGAGTGTGAGGTCCACGGAAACTGTTGACAGTGGATACAGGTCCTTCAAGAGGAGCGATCCTGTTAATCCT
B2M	NM_004048.2	CGGGCATTCCTGAAGCTGACAGCATTCGGGCCGAGATGTCTCGCTCCGTGGCCTTAGCTGTGCTCGCGCTACTCTCTCTTTCTGGCCTGGAGGCTATCCA
BAD	NM_004322.3	CAGCACAGCGCTATGGCCGCGAGCTCCGGAGGATGAGTGACGAGTTTGTGGACTCCTTTAAGAAGGGACTTCCTCGCCCGAAGAGCGCGGGCACAGCAAC
BAIAP3	NM_003933.4	TTGTGCTGGCTGACGCCGTCTATGATGACCTTCAGTTCTGCTACAGTGTGTACGCCAGCCTCTTCCACAGCATCCTCAATGTGGACGTCTTCACCCTGAC
BAMBI	NM_012342.2	TCTTCCAAAGAGTTGTGGTTCCGGGCAGCGGTCATTGCCGTGCCCATTGCTGGAGGGCTGATTTTAGTGTTGCTTATTATGTTGGCCCTGAGGATGCTTC
BAP1	NM_004656.2	TGTATATGGATTTATCTTCCTGTTCAAATGGATCGAAGAGCGCCGGTCCCGGCGAAAGGTCTCTACCTTGGTGGATGATACGTCCGTGATTGATGATGAT
BAX	NM_138761.3	TTTTTCCGAGTGGCAGCTGACATGTTTTCTGACGGCAACTTCAACTGGGGCCGGGTTGTCGCCCTTTTCTACTTTGCCAGCAAACTGGTGCTCAAGGCCC
BCL2	NM_000657.2	GTGAAGCAGAAGTCTGGGAATCGATCTGGAAATCCTCCTAATTTTTACTCCCTCTCCCCGCGACTCCTGATTCATTGGGAAGTTTCAAATCAGCTATAAC
BCL2A1	NM_004049.2	TCATGTGTCATAACTCAGTCAAGCTCAGTGAGCATTCTCAGCACATTGCCTCAACAGCTTCAAGGTGAGCCAGCTCAAGACTTTGCTCTCCACCAGGCAG
BCL2L1	NM_138578.1	CTAAGAGCCATTTAGGGGCCACTTTTGACTAGGGATTCAGGCTGCTTGGGATAAAGATGCAAGGACCAGGACTCCCTCCTCACCTCTGGACTGGCTAGAG
BCOR	NM_001123383.1	CACCTCCTCTGTTGGAGAAGCAGACCGTTACCAAAGACGTCACAGATAAGCCACTAGACTTGTCTTCTAAAGTGGTGGATGTAGATGCTTCCAAAGCTGA
BDNF	NM_170732.4	CAGGGTGATGCTCAGTAGTCAAGTGCCTTTGGAGCCTCCTCTTCTCTTTCTGCTGGAGGAATACAAAAATTACCTAGATGCTGCAAACATGTCCATGAGG
BID	NM_197966.1	GCTTAGCTTTAGAAACAGTGCAACACTGGTCTGCTGTTCCAGTGGTAAGCTATGTCCCAGGAATCAGTTTAAAAGCACGACAGTGGATGCTGGGTCCATA
BIRC3	NM_182962.1	GTGAGACTCGCGCCCTCCGGCACGGAAAAGGCCAGGCGACAGGTGTCGCTTGAAAAGACTGGGCTTGTCCTTGCTGGTGCATGCGTCGTCGGCCTCTGGG
BIRC7	NM_022161.2	GAGAAGGAGGCCCTTGCTTGGCGTGGGGGATGGCTTAACTGTACCTGTTTGGATGCTTCTGAATAGAAATAAAGTGGGTTTTCCCTGGAGGTACCCAGCA
BMP2	NM_001200.2	TTAGGATAAGCAGGTCTTTGCACCAAGATGAACACAGCTGGTCACAGATAAGGCCATTGCTAGTAACTTTTGGCCATGATGGAAAAGGGCATCCTCTCCA
BMP4	NM_001202.2	ACCGAATGCTGATGGTCGTTTTATTATGCCAAGTCCTGCTAGGAGGCGCGAGCCATGCTAGTTTGATACCTGAGACGGGGAAGAAAAAAGTCGCCGAGAT
BMP5	NM_021073.2	GGTCTTGTGGGAAGACAGGGACCTCAGTCAAAACAACCATTCATGGTGGCCTTCTTCAAGGCGAGTGAGGTACTTCTTCGATCCGTGAGAGCAGCCAACA
BMP6	NM_001718.2	CCTGTTTTTGTTGGACACCCGTGTAGTATGGGCCTCAGAAGAAGGCTGGCTGGAATTTGACATCACGGCCACTAGCAATCTGTGGGTTGTGACTCCACAG
BMP7	NM_001719.1	GCTTCGTCAACCTCGTGGAACATGACAAGGAATTCTTCCACCCACGCTACCACCATCGAGAGTTCCGGTTTGATCTTTCCAAGATCCCAGAAGGGGAAGC
BMP8A	NM_181809.3	CCCAGAATATGCTTAGAGGTGCTGCTGTATTTACCTGAGAGCTATGCTTTTCATCAAAAACCTAAACGTGATCATCTCTTGGATGAGGTGTGGCCCTGCA
BMPR1B	NM_001203.1	GTTTCACGATGATAGAAGAGGATGACTCTGGGTTGCCTGTGGTCACTTCTGGTTGCCTAGGACTAGAAGGCTCAGATTTTCAGTGTCGGGACACTCCCAT
BNIP3	NM_004052.2	CACCTCGCTCGCAGACACCACAAGATACCAACAGGGCTTCTGAAACAGATACCCATAGCATTGGAGAGAAAAACAGCTCACAGTCTGAGGAAGATGATAT
BRAF	NM_004333.3	GTACCTGCAAGGTGTGGAGTTACAGTCCGAGACAGTCTAAAGAAAGCACTGATGATGAGAGGTCTAATCCCAGAGTGCTGTGCTGTTTACAGAATTCAGG
BRCA1	NM_007305.2	CATTAGATGATAGGTGGTACATGCACAGTTGCTCTGGGAGTCTTCAGAATAGAAACTACCCATCTCAAGAGGAGCTCATTAAGGTTGTTGATGTGGAGGA
BRCA2	NM_000059.3	GGGGACAGATTTGTGACCGGCGCGGTTTTTGTCAGCTTACTCCGGCCAAAAAAGAACTGCACCTCTGGAGCGGACTTATTTACCAAGCATTGGAGGAATA
BRIP1	NM_032043.1	GATGTGCAAAGCCTGGGATATAGAAGAACTTGTCAGCCTGGGGAAGAAACTAAAGGCCTGTCCATATTACACAGCCCGAGAACTAATACAAGATGCTGAC
C19orf40	NM_152266.3	GGAATTGTAGTCGTTGAAAAAACCCGGATGAGTGAACAATACTTCCCAGCCCTACAGAAGTTTACTGTGCTGGACCTTGGAATGGTGCTGCTTCCAGTGG
CACNA1C	NM_199460.2	TGAAACACCCTGTGGTAGCAGCTTTGCTGTCTTCTACTTCATCAGCTTCTACATGCTCTGTGCCTTCCTGATCATCAACCTCTTTGTAGCTGTCATCATG
CACNA1D	NM_000720.2	TATCGTGTGATTTGCAAGATGACGAGCCTGAGGAAACAAAACGAGAAGAAGAAGATGATGTGTTCAAAAGAAATGGTGCCCTGCTTGGAAACCATGTCAA
CACNA1E	NM_000721.2	CAGGACGACCATTCTGAGCCAGTGAGTCTATTGCATGGTGTTTTGAGAAAGGGAATTTTAGTGACACCTTATGCCATTTCAAGAGGAGAAATGCAGGCTG
CACNA1G	NM_198397.1	TTTGACAACATTGGCTATGCCTGGATCGCCATCTTCCAGGTCATCACGCTGGAGGGCTGGGTCGACATCATGTACTTTGTGATGGATGCTCATTCCTTCT
CACNA1H	NM_021098.2	GACACGGACGAGGACAAGACGTCGGTCCACTTCGAGGAGGACTTCCACAAGCTCAGAGAACTCCAGACCACAGAGCTGAAGATGTGTTCCCTGGCCGTGA
CACNA2D1	NM_000722.2	TCCCTTCGGCCGTCACTATCAAATCATGGGTGGATAAGATGCAAGAAGACCTTGTCACACTGGCAAAAACAGCAAGTGGAGTCAATCAGCTTGTTGATAT
CACNA2D2	NM_001005505.1	AGCTTTGAGTCTGAAGGACACGTTTTCATTGCTCCCAGAGAGTACTGCAAGGACCTGAATGCCTCAGACAACAACACCGAGTTCCTGAAAAACTTTATTG
CACNA2D3	NM_018398.2	TAAAATCCATTGCTGCTAAGTACTCCGGTTCCCAGCTTCTGCAAAAGAAATACAAAGAGTATGAGAAAGACGTTGCCATAGAAGAAATCGATGGCCTCCA
CACNA2D4	NM_001005737.1	GGATTCTTCAGGATCTATCCAGGTATAAAATGGACACCTGATGAGAATGGAGTCATTACTTTTGACTGCCGAAACCGCGGCTGGTACATTCAAGCTGCTA
CACNB2	NM_000724.3	TCTTTTGTAAGTGCTACATAAATTGGCCTGGTATGGCTGCAGTCCTCCGGTTGCATACTGGACTCTTCAAAAACTGTTTTGGGTAGCTGCCACTTGAACA
CACNB3	NM_000725.2	CTCCCGGGGGAAGTCACAGATGAAGCACCTGACCGTACAGATGATGGCATATGATAAGCTGGTTCAGTGCCCACCGGAGTCATTTGATGTGATTCTGGAT
CACNB4	NM_001005747.2	ACTCCACAGAGAACTCTCCAATTGAAAGACGAAGTCTAATGACCTCTGATGAAAATTATCACAATGAAAGGGCTCGGAAGAGTAGGAACCGCTTGTCTTC
CACNG1	NM_000727.2	AAGAGGGACTATCTGCTGCGACCCGCGTCCATGTTCTATGCCTTTGCAGGTCTCTGCATCCTCGTCTCGGTGGAGGTCATGCGGCAGTCGGTGAAGCGCA
CACNG4	NM_014405.2	TCCCCAGAACGGCTCTTTTTGTCACACAGGATGGCATGTGATCCTCAAGACGACGAACAATGAACTAAAGCCAAATGCAGCCCTCCCTGGCCTCCAGAGG
CACNG6	NM_145814.1	GAGACTTTTTACAACTCATCTGCAGCTCCGGGTGCGGTTGGGGGAGATAGCGAAGGGTCTGGCCTCGCTGTGATCTGATTTGGGATTAAAGGTTTGGAAA
CALML3	NM_005185.2	CCTGCGCCTGGTTGATTCAGCCCACCTCTCTGCATCCCGCTTCCCGCGTCTCTTCTCTGCACTCCTGCCGACCTTCCCACCTGCTCATCTGAATGACACG
CALML5	NM_017422.4	CCGGTGAGCTGACTCCTGAGGAGGAGGCCCAGTACAAAAAGGCTTTCTCCGCGGTTGACACGGATGGAAACGGCACCATCAATGCCCAGGAGCTGGGCGC
CALML6	NM_138705.2	ATGGCCAAGGATGTGGACAGAGACAACAAAGGGTTCTTCAACTGCGATGGTTTCCTGGCACTAATGGGAGTTTACCATGAGAAGGCCCAGAACCAGGAGA
CAMK2B	NM_001220.3	TCACCAGAAGCTGGAGAGAGAGGCTCGGATCTGCCGCCTTCTGAAGCATTCCAACATCGTGCGTCTCCACGACAGCATCTCCGAGGAGGGCTTCCACTAC
CAPN2	NM_001748.4	CCATGAATTCCTATGAAATGCGGAAGGCATTAGAAGAAGCAGGTTTCAAGATGCCCTGTCAACTCCACCAAGTCATCGTTGCTCGGTTTGCAGATGACCA
CARD11	NM_032415.2	TTGAAAATCGGCCCAAGAAGGAGCAGGTTCTGGAACTGGAGCGGGAGAATGAAATGCTGAAGACCAAAAACCAGGAGCTGCAGTCCATCATCCAGGCCGG
CASP10	NM_032977.3	GAAAGCCTGAAGCACTTTGTGGCTTCCACGGGTTCGTTTCTAGGAAGCTTTTGCTTTACCTGGGGAAACCCCAAGCTCTACAGTGAGAAAGTTGTAAATT
CASP12	NM_001191016.1	CGAAATGGTTCTGAACTTGACCTTTTGGGGATGCGAGATCTACTTGAAAACCTTGGATACTCAGTGGTTATAAAAGAGAATCTCACAGCTCAGGAAATGG
CASP3	NM_032991.2	ACTCCACAGCACCTGGTTATTATTCTTGGCGAAATTCAAAGGATGGCTCCTGGTTCATCCAGTCGCTTTGTGCCATGCTGAAACAGTATGCCGACAAGCT
CASP7	NM_001227.3	ATCAATGACACAGATGCTAATCCTCGATACAAGATCCCAGTGGAAGCTGACTTCCTCTTCGCCTATTCCACGGTTCCAGGCTATTACTCGTGGAGGAGCC
CASP8	NM_001228.4	AGATGGACTTCAGCAGAAATCTTTATGATATTGGGGAACAACTGGACAGTGAAGATCTGGCCTCCCTCAAGTTCCTGAGCCTGGACTACATTCCGCAAAG
CASP9	NM_001229.2	CCTGGGGTATAAAACTTTCCTCGCCTGACAACCACTGGTCTGTAGGGATTTTTGGCTACACACAAACCAGTATCGCTCATAGATCAGCAAACCGGGGCCT
CBL	NM_005188.2	GTTGTGGTAAGGATGCAGGGTATTTCGCAGAACCCAGGACGGGAAGTGCCTTTGGTTCTTGGGTGGAGCTGGAACTGCAGAGCTTTGCACCTAGTCCTTT
CBLC	NM_012116.3	CCATTGACCTCACCTGCAGCGGGCACGTGTCCATCTTCGAGTTCGACGTCTTCACCAGGCTCTTTCAGCCATGGCCAACACTCCTCAAGAACTGGCAGCT
CCNA1	NM_003914.3	TTGTGCCTTGCCTGAGTGAGCTTCATAAAGCGTACCTTGATATACCCCATCGACCTCAGCAAGCAATTAGGGAGAAGTACAAGGCTTCAAAGTACCTGTG
CCNA2	NM_001237.2	CGGGACAAAGCTGGCCTGAATCATTAATACGAAAGACTGGATATACCCTGGAAAGTCTTAAGCCTTGTCTCATGGACCTTCACCAGACCTACCTCAAAGC
CCNB1	NM_031966.2	AACTTGAGGAAGAGCAAGCAGTCAGACCAAAATACCTACTGGGTCGGGAAGTCACTGGAAACATGAGAGCCATCCTAATTGACTGGCTAGTACAGGTTCA
CCNB3	NM_033671.1	GATTGAACGCAGCCTTTGAATACTGCCTGGCCTATCGCGAATACATCCCTGCCTTGGACAAGACGCAGCTGAATCTCTAAGTGATGCTACTGCCACTACC
CCND1	NM_053056.2	TTGAACACTTCCTCTCCAAAATGCCAGAGGCGGAGGAGAACAAACAGATCATCCGCAAACACGCGCAGACCTTCGTTGCCCTCTGTGCCACAGATGTGAA
CCND2	NM_001759.2	AGCCTGCATCCCTTCGCCTGCAGCCTACTTTGGGGAAATAAAGTGCCTTACTGACTGTAGCCATTACAGTATCCAATGTCTTTTGACAGGTGCCTGTCCT
CCND3	NM_001760.2	GGCCAGCCATGTCTGCATTTCGGTGGCTAGTCAAGCTCCTCCTCCCTGCATCTGACCAGCAGCGCCTTTCCCAACTCTAGCTGGGGGTGGGCCAGGCTGA
CCNE1	NM_001238.1	CCTCCAGACACCAGTGCGTGCTCCCGATGCTGCTATGGAAGGTGCTACTTGACCTAAGGGACTCCCACAACAACAAAAGCTTGAAGCTGTGGAGGGCCAC
CCNE2	NM_057735.1	CGCCAGCTGAGCCGAGCGGTAGCTGGTCTGGCGAGGTTTTATACACCTGAAAGAAGAGAATGTCAAGACGAAGTAGCCGTTTACAAGCTAAGCAGCAGCC
CCNO	NM_021147.3	CTTAGGACCGCGCCAGCCTCTGAGCCCGGCCTCCTTCGCACTTTCGAGTGCGCGTTTGCTGCCCGCCGCAGCCCGGGCGTTGAAGGTAGTAAAGCGGCCA
CCR7	NM_001838.2	TTCCGAAAACCAGGCCTTATCTCCAAGACCAGAGATAGTGGGGAGACTTCTTGGCTTGGTGAGGAAAAGCGGACATCAGCTGGTCAAACAAACTCTCTGA
CD14	NM_000591.2	GCCCAAGCACACTCGCCTGCCTTTTCCTGCGAACAGGTTCGCGCCTTCCCGGCCCTTACCAGCCTAGACCTGTCTGACAATCCTGGACTGGGCGAACGCG
CD19	NM_001770.4	AGATTCACACCTGACTCTGAAATCTGAAGACCTCGAGCAGATGATGCCAACCTCTGGAGCAATGTTGCTTAGGATGTGTGCATGTGTGTAAGTGTGTGTG
CD40	NM_001250.4	CCCAGGAAGCCATATACACAGATGCCCATTGCAGCATTGTTTGTGATAGTGAACAACTGGAAGCTGCTTAACTGTCCATCAGCAGGAGACTGGCTAAATA
CDC14A	NM_033313.2	ATTGCTTGGATTAGAATATGCCGGCCAGGCTCTATTATAGGACCCCAGCAGCACTTCCTGGAAGAAAAACAAGCATCGTTGTGGGTCCAAGGAGACATTT
CDC14B	NM_003671.3	GAGAGGCTATCTGCTGCTCTTCCATTTACCCACATCAGGTTATTCTCCATGTCACTCAGTGGAGATGACTCCAGATGTGTTTAAAGACTGGACAATTCAC
CDC25A	NM_001789.2	TCAGAAGCTGTTGGGATGTAGTCCAGCTCTGAAGAGGAGCCATTCTGATTCTCTTGACCATGACATCTTTCAGCTCATCGACCCAGATGAGAACAAGGAA
CDC25B	NM_021873.2	CACCATACGAGCACCTCCAGCCTGAACAGAAGCTCTTACTCTTTCCTATTTCAGTGTTACCTGTGTGCTTGGTCTGTTTGACTTTACGCCCATCTCAGGA
CDC25C	NM_001790.2	CTCTCTGTGTGACATTACTATCACTCAGATGCTGGAGGAAGATTCTAACCAGGGGCACCTGATTGGTGATTTTTCCAAGGTATGTGCGCTGCCAACCGTG
CDC6	NM_001254.3	GAGATCAGGTTCTGGACAATGCTGCAGTTCAATTCTGTGCCCGCAAAGTCTCTGCTGTTTCAGGAGATGTTCGCAAAGCACTGGATGTTTGCAGGAGAGC
CDC7	NM_003503.2	ATCCCACATAATCACAGGAAACAAGATTCCACTGAGTGGCCCAGTACCTAAGGAGCTGGATCAGCAGTCCACCACAAAAGCTTCTGTTAAAAGACCCTAC
CDH1	NM_004360.2	CGATAATCCTCCGATCTTCAATCCCACCACGTACAAGGGTCAGGTGCCTGAGAACGAGGCTAACGTCGTAATCACCACACTGAAAGTGACTGATGCTGAT
CDK2	NM_001798.2	TCGCTGGCGCTTCATGGAGAACTTCCAAAAGGTGGAAAAGATCGGAGAGGGCACGTACGGAGTTGTGTACAAAGCCAGAAACAAGTTGACGGGAGAGGTG
CDK4	NM_000075.2	ACTTTTAACCCACACAAGCGAATCTCTGCCTTTCGAGCTCTGCAGCACTCTTATCTACATAAGGATGAAGGTAATCCGGAGTGAGCAATGGAGTGGCTGC
CDK6	NM_001259.5	GGGAAAGAAAAGTGCAATGATTCTGGACTGAGACGCGCTTGGGCAGAGGCTATGTAATCGTGTCTGTGTTGAGGACTTCGCTTCGAGGAGGGAAGAGGAG
CDKN1A	NM_000389.2	CATGTGTCCTGGTTCCCGTTTCTCCACCTAGACTGTAAACCTCTCGAGGGCAGGGACCACACCCTGTACTGTTCTGTGTCTTTCACAGCTCCTCCCACAA
CDKN1B	NM_004064.2	GCTTCCGAGAGGGGTTCGGGCCGCGTAGGGGCGCTTTGTTTTGTTCGGTTTTGTTTTTTTGAGAGTGCGAGAGAGGCGGTCGTGCAGACCCGGGAGAAAG
CDKN1C	NM_000076.2	TGTCCAGGCGTGGACCGCTCTGCCACGCACTAGCTCGGTTATTGGTTATGCCAAAGGCACTCTCCATCTCCCACATCTGGTTATTGACAAGTGTAACTTT
CDKN2A	NM_000077.3	AAGCGCACATTCATGTGGGCATTTCTTGCGAGCCTCGCAGCCTCCGGAAGCTGTCGACTTCATGACAAGCATTTTGTGAACTAGGGAAGCTCAGGGGGGT
CDKN2B	NM_004936.3	CACTTGGGTGACGGCAGTCGATGCGTTCACTCCAATGTCTGCTGAGGAGTTATGGTGAACCCACAACTTAGGCCCTAGCGGCAGAAAGGAAAACCTGAAG
CDKN2C	NM_001262.2	ATAATGTAAACGTCAATGCACAAAATGGATTTGGAAGGACTGCGCTGCAGGTTATGAAACTTGGAAATCCCGAGATTGCCAGGAGACTGCTACTTAGAGG
CDKN2D	NM_001800.3	CTTTCTCTTCTTGTTTCTCCTGCCCACTGCTGCAGTAGGGGAGGAGCACAGTTTGTGGCTTATAGGTGTTGGTTTTGGGGGTGTGAGTGTTTGGGGGACG
CEBPA	NM_004364.2	GAGCTGGGAGCCCGGCAACTCTAGTATTTAGGATAACCTTGTGCCTTGGAAATGCAAACTCACCGCTCCAATGCCTACTGAGTAGGGGGAGCAAATCGTG
CEBPE	NM_001805.2	AGAACCCTGAGACATAGACCATGGATAAATGGCAACCGGGGTGGCAAAGAGGGCAGGACCCAGCATAATGATTATATGGCTGAATAAAGTTGCACTGTGA
CHAD	NM_001267.2	ACACCAACCTGGAGAAGTTCTCAGATGGTGCCTTCCTGGGTGTAACCACGCTGAAACACGTCCATTTGGAGAACAACCGCTTGAACCAGCTACCCTCCAA
CHEK1	NM_001114121.1	AGGGTGATGGATTGGAGTTCAAGAGACACTTCCTGAAGATTAAAGGGAAGCTGATTGATATTGTGAGCAGCCAGAAGATTTGGCTTCCTGCCACATGATC
CHEK2	NM_007194.3	CAGCGTTACCCAGTCCCAAGGCTCCTCCTCACAGTCCCAGGGCATATCCAGCTCCTCTACCAGCACGATGCCAAACTCCAGCCAGTCCTCTCACTCCAGC
CHUK	NM_001278.3	TAGAACCCATGGAAAACTGGCTACAGTTGATGTTGAATTGGGACCCTCAGCAGAGAGGAGGACCTGTTGACCTTACTTTGAAGCAGCCAAGATGTTTTGT
CIC	NM_015125.3	GCTGCTGCCCACCCGAGCTTCTCGTTCTCAGCGTGCGGCCAGTGAGGACATGACGAGTGATGAGGAGCGCATGGTCATCTGTGAGGAGGAAGGGGATGAT
CLCF1	NM_013246.2	GATGGGTGTTGCTCCCTTATCCCCAAATCACTCTATACATCCAATTCAGGAAACAAACATGGTGGCAATTCTACACAAAAAGAGATGAGATTAACAGTGC
CNTFR	NM_147164.1	CATGCACCTGTTCTCCACCATCAAGTACAAGGTCTCCATAAGTGTCAGCAATGCCCTGGGCCACAATGCCACAGCTATCACCTTTGACGAGTTCACCATT
COL11A1	NM_001854.3	TAATGAGCATGGTATTCAGCAAATTGGTGTTGAGGTTGGGAGATCACCTGTTTTTCTGTTTGAAGACCACACTGGAAAACCTGCCCCAGAAGACTATCCC
COL11A2	NM_001163771.1	GTGCTCGTCCAGTATTGGACACCCATGGAGTGATCATCTTTGGTGCCCGTATTCTGGATGAAGAAGTCTTTGAGGGTGATGTCCAGGAGCTGGCCATTGT
COL1A1	NM_000088.3	CAGAAACATCGGATTTGGGGAACGCGTGTCAATCCCTTGTGCCGCAGGGCTGGGCGGGAGAGACTGTTCTGTTCCTTGTGTAACTGTGTTGCTGAAAGAC
COL1A2	NM_000089.3	CCAATGGATTTGCTGGTCCTGCTGGTGCTGCTGGTCAACCTGGTGCTAAAGGAGAAAGAGGAGCCAAAGGGCCTAAGGGTGAAAACGGTGTTGTTGGTCC
COL24A1	NM_152890.5	GATGCCATTGAGGTTTTCTGCAATTTCAGTGCTGGTGGCCAGACATGCTTACCTCCTGTTTCTGTAACAAAGTTGGAGTTTGGAGTTGGGAAAGTCCAGA
COL27A1	NM_032888.2	GGATCCAAACCTTGGCTGCTCCTCTGACACCATCGAGGTCTCCTGCAACTTCACTCATGGTGGACAGACGTGTCTCAAGCCCATCACGGCCTCCAAGGTC
COL2A1	NM_001844.4	GACCTGATGTCCATTCATCCCACCCTCTCACAGTTCGGACTTTTCTCCCCTCTCTTTCTAAGAGACCTGAACTGGGCAGACTGCAAAATAAAATCTCGGT
COL3A1	NM_000090.3	TTGGCACAACAGGAAGCTGTTGAAGGAGGATGTTCCCATCTTGGTCAGTCCTATGCGGATAGAGATGTCTGGAAGCCAGAACCATGCCAAATATGTGTCT
COL4A3	NM_000091.3	ATGTGGTATCCTGGAGCATTGTGTATAGAACTGGATTTTCAGACCTGCTGAGGACCGTAAGGCCTGATGGAACACAGAACTGAACTGAGGTTCATGGATT
COL4A4	NM_000092.4	CGTGCTGGAAATCTGGGATGCTTCCTTCTGGGTTCTGATTCTCAGTGAGTGGAGCCCATTCATCCAGGCAGGTTTCCATGCTATGAGTGGCCCTTTCGTT
COL4A5	NM_033381.1	ACTGCTGCCGTCAATGGTGCTACTATATATGATCAAGATAACATGCTGACTAGTAACCATGAAGATTCAGATGTACCTCAGCAATGCGCCAGAGCAAAGT
COL4A6	NM_001847.2	TGGGATTTCCTGGGCTTAATGGATTCCAAGGAATTGAGGGTCAAAAGGGTGACATTGGCCTGCCAGGCCCAGATGTTTTCATCGATATAGATGGTGCTGT
COL5A1	NM_000093.3	GTAAAGGTCATCCCACCATCACCAAAGCCTCCGTTTTTAACAACCTCCAACACGATCCATTTAGAGGCCAAATGTCATTCTGCAGGTGCCTTCCCGATGG
COL5A2	NM_000393.3	GGTTCATGCTACCCTGAAGTCACTCAGTAGTCAGATTGAAACCATGCGCAGCCCCGATGGCTCGAAAAAGCACCCAGCCCGCACGTGTGATGACCTAAAG
COL6A6	NM_001102608.1	GCTGCTTTCCTTCTGGATGCCTCCCGGAACATGGGAAGTGCTGAATTTGAAGACATAAGAGCCTTCCTTGGAGCACTATTAGATCACTTTGAAATCACCC
COMP	NM_000095.2	TGGCTGTGGGTTACACTGCCTTCAATGGCGTGGACTTCGAGGGCACGTTCCATGTGAACACGGTCACGGATGACGACTATGCGGGCTTCATCTTTGGCTA
CREB3L1	NM_052854.1	CAACAATGCGCACTTTCCTGAGCACCTGGACCACTTTACGGAGAACATGGAGGACTTCTCCAATGACCTGTTCAGCAGCTTCTTTGATGACCCTGTGCTG
CREB3L3	NM_001271995.1	CTGAAGAAACTCCAGGCCATTGTGGTGCAGTCCACCAGCAAGTCAGCCCAGACAGGCACCTGTGTCGCAGTCCTGTTGCTGTCCTTTGCCCTCATCATCC
CREB3L4	NM_130898.2	CTTCCTTATGGCTTTGCTTCCCACTGGGATTCCTACTTAGGTGTCTGCCCTCAGGGGTCCAAATCACTTCAGGACACCCCAAGAGATGTCCTTTAGTCTC
CREB5	NM_182898.2	CTCACAGAACAGACCTGAATCCGATTCTTTAAAATGCACCATCAGACCTGGCCTCCAAGAAGAGCTGTAGCGTACCATGCGTCCTTTCTTTTAAGGGCAT
CREBBP	NM_004380.2	CACATTCGAGGCTCACAGGTGATTGTCGCTCACACAGTTAGGGTCGTCAGTTGGTCTGAAACTGCATTTGGCCCACTCCTCCATCCTCCCTGTCCGTCGT
CRLF2	NM_001012288.1	AGCCTGGCCATCCTTCTGATGGTGTCTCTCCTCCTTCTGTCTTTATGGAAATTATGGAGAGTGAGGAAGTTTCTCATTCCCAGCGTGCCAGACCCGAAAT
CSF1R	NM_005211.2	CATACTGGTACTGCTGTAATGAGCCAAGTGGCAGCTAAAAGTTGGGGGTGTTCTGCCCAGTCCCGTCATTCTGGGCTAGAAGGCAGGGGACCTTGGCATG
CSF2	NM_000758.2	AGATGAGGCTGGCCAAGCCGGGGAGCTGCTCTCTCATGAAACAAGAGCTAGAAACTCAGGATGGTCATCTTGGAGGGACCAAGGGGTGGGCCACAGCCAT
CSF3	NM_000759.3	CCTGCATTTCTGAGTTTCATTCTCCTGCCTGTAGCAGTGAGAAAAAGCTCCTGTCCTCCCATCCCCTGGACTGGGAGGTAGATAGGTAAATACCAAGTAT
CSF3R	NM_156038.2	GTGCCAACATGGGGAAACTGAGGCTCGGCTCGGAAAGGTGAAGTAACTTGTCCAAGATCACAAAGCTGGTGAACATCAAGTTGGTGCTATGGCAAGGCTG
CTNNB1	NM_001904.3	GCCACAAGATTACAAGAAACGGCTTTCAGTTGAGCTGACCAGCTCTCTCTTCAGAACAGAGCCAATGGCTTGGAATGAGACTGCTGATCTTGGACTTGAT
CUL1	NM_003592.2	CTGGTAATGTCTGCATTCAACAATGACGCTGGCTTTGTGGCTGCTCTTGATAAGGCTTGTGGTCGCTTCATAAACAACAACGCGGTTACCAAGATGGCCC
CXXC4	NM_025212.1	AGCCTCAGCAGCCGTCACAGACAGTGCGTTTCAAATTGCCAATCTGGCAGACTGCCCGCAGAATCATTCCTCCTCCTCCTCGTCCTCCTCAGGGGGAGCT
CYLD	NM_015247.1	AAATATAACCCAGTGTCACTTCCCAAAGACTTACCCGACTGGGACTGGAGACACGGCTGCATCCCTTGCCAGAATATGGAGTTATTTGCTGTTCTCTGCA
DAXX	NM_001350.3	CTCTTCCAGGAAGCAATCAGAGGAGCCCTTCACCACTGTCTTAGAGAATGGAGCAGGCATGGTCTCTTCTACTTCCTTCAATGGAGGCGTCTCTCCTCAC
DDB2	NM_000107.1	GGGGAACGTGATCCTGCTGAACATGGACGGCAAAGAGCTTTGGAATCTCAGAATGCACAAAAAGAAAGTGACGCATGTGGCCCTGAACCCATGCTGTGAT
DDIT3	NM_004083.4	TTAAAGATGAGCGGGTGGCAGCGACAGAGCCAAAATCAGAGCTGGAACCTGAGGAGAGAGTGTTCAAGAAGGAAGTGTATCTTCATACATCACCACACCT
DDIT4	NM_019058.2	CCCATTCAAGCGGCAGGACGCACTTGTCTTAGCAGTTCTCGCTGACCGCGCTAGCTGCGGCTTCTACGCTCCGGCACTCTGAGTTCATCAGCAAACGCCC
DKK1	NM_012242.2	CGGCACGGTTTCGTGGGGACCCAGGCTTGCAAAGTGACGGTCATTTTCTCTTTCTTTCTCCCTCTTGAGTCCTTCTGAGATGATGGCTCTGGGCGCAGCG
DKK2	NM_014421.2	GTACTCGGCACAGAGATCGAAACCACGGTCATTACTCAAACCATGACTTGGGATGGCAGAATCTAGGAAGACCACACACTAAGATGTCACATATAAAAGG
DKK4	NM_014420.2	CCAGAAGAGGGCATAAAGACACTGCTCAAGCTCCAGAAATCTTCCAGCGTTGCGACTGTGGCCCTGGACTACTGTGTCGAAGCCAATTGACCAGCAATCG
DLL1	NM_005618.3	ACCAGTCGGTGTACGTCATATCCGAGGAGAAGGATGAGTGCGTCATAGCAACTGAGGTGTAAAATGGAAGTGAGATGGCAAGACTCCCGTTTCTCTTAAA
DLL3	NM_203486.2	CTGGAGTCAGAGCGTGGATTTTTGTATTTGCTCGGTGGTGCCCAGTCTCTGCCCCAGAGGCTTTGGAGTTCAATCTTGAAGGGGTGTCTGGGGGAACTTT
DLL4	NM_019074.2	AATGACCACTTCGGCCACTATGTGTGCCAGCCAGATGGCAACTTGTCCTGCCTGCCCGGTTGGACTGGGGAATATTGCCAACAGCCTATCTGTCTTTCGG
DNMT1	NM_001379.2	CAAAACCAATCTATGATGATGACCCATCTCTTGAAGGTGGTGTTAATGGCAAAAATCTTGGCCCCATAAATGAATGGTGGATCACTGGCTTTGATGGAGG
DNMT3A	NM_022552.3	ACTGTACAACCCGACTTCATAATGGTGCTTTCAAACAGCGAGATGAGTAAAAACATCAGCTTCCACGTTGCCTTCTGCGCAAAGGGTTTCACCAAGGATG
DTX1	NM_004416.2	TCTTCATCTCTCTGGACTCTGATCTCCTTCTCCCTTCCCATCTCCAGGCCTTCTGTCTGTCCCAGATAAAGGCGCTGTTCTCCCATCCTCCCTACCCCAT
DTX3	NM_178502.2	CTCCCCGTGTACATATACTCCCGGTTTCCCTGCCCCTCCATTGCCCTTGGCTTTTTCTGGTATGTGCTGTGCTCCACGACCAAGCCGAGAAAGGACCTAG
DTX4	NM_015177.1	GCATCTACTACCTTGACACAGAGTGTTTTCCCACTAGAAGCTCTGCTCTGCTCTCCTGGCCCAAGTAGGGGATTCCATGCCTTCCCTTTCATGGTCTTAG
DUSP10	NM_144728.2	AGTTCGAGGAAGACCTAAACAACGGTGTGACACCGAGAATCCTTACACCAAAGCTGATGGGCGTGGAGACGGTTGTGTGACAATGGTCTGGATGGAAAGG
DUSP2	NM_004418.3	CTGGCCCTCATTCGGGGTCGGGAACCAAGGGTGTGTCTGCTCTTTCCCTCCCCATCCTCTGGCAGAAATCAGCTAGACGCTATACCGTGGACTCTCCCTG
DUSP4	NM_057158.2	GCACCGTAGCATGCAGATGTCAAGGCAGTTAGGAAGTAAATGGTGTCTTGTAGATATGTGCAAGGTAGCATGATGAGCAACTTGAGTTTGTTGCCACTGA
DUSP5	NM_004419.3	GTGGATGTAAAACCCATTTCACAAGAGAAGATTGAGAGTGAGAGAGCCCTCATCAGCCAGTGTGGAAAACCAGTGGTAAATGTCAGCTACAGGCCAGCTT
DUSP6	NM_001946.2	ATGTGACAACAGGGTTCCAGCACAGCAGCTGTATTTTACCACCCCTTCCAACCAGAATGTATACCAGGTGGACTCTCTGCAATCTACGTGAAAGACCCCA
DUSP8	NM_004420.2	TGGCAACAGTGCGGGTGGTCCTCGAGCTCTATTTTTACTGTCTGGTATTTAAACTGAAACATACGTTTCTAAGCAATACGAGGCCACCTTCAGTCGCAAG
E2F1	NM_005225.1	CCAGCTCCAAGCCGTGGACTCTTCGGAGAACTTTCAGATCTCCCTTAAGAGCAAACAAGGCCCGATCGATGTTTTCCTGTGCCCTGAGGAGACCGTAGGT
E2F5	NM_001951.3	AATTGAAGATCTAGAACTGAAGGAAAGAGAACTTGATCAGCAGAAGTTGTGGCTACAGCAAAGCATCAAAAATGTGATGGACGATTCCATTAATAATAGA
EFNA1	NM_004428.2	TGCTGCCCCACGCCTCTTCCCACTTGCCTGGACTGTGCTGCTCCTTCCACTTCTGCTGCTGCAAACCCCGTGAAGGTGTATGCCACACCTGGCCTTAAAG
EFNA2	NM_001405.3	TCCCTCTCCGAGGCCGAGAAGACCTTCTGTTCCTGTAAATACAGCCAGCAAGTGCAAACTGTGATTTTATTTTCCACGTATTCCTGAGGACGGACTGGAC
EFNA3	NM_004952.4	GCTCACCCTATGTGGTCCCACCTATCCTCCTGGGCCTTTTTCAAGTGCTTTGGCTGTGACTTTCATACTCTGCTCTTAGTCTAAAAAAAATAAACTGGAG
EFNA5	NM_001962.2	AGTCAAAATCCGCTCTCCATGCTTACTCTTGACACCCCATTGAAGCCACTCATTGTGTGTGCGTCTGGGTGTGAAGTCCAGCTCCGTGTGGTCCTGTGCT
EGF	NM_001963.3	TAATGGAGCGAAGCTTTCATATGCCCTCCTATGGGACACAGACCCTTGAAGGGGGTGTCGAGAAGCCCCATTCTCTCCTATCAGCTAACCCATTATGGCA
EGFR	NM_201282.1	ACGCAGTTGGGCACTTTTGAAGATCATTTTCTCAGCCTCCAGAGGATGTTCAATAACTGTGAGGTGGTCCTTGGGAATTTGGAAATTACCTATGTGCAGA
EIF4EBP1	NM_004095.3	CTGCGCAATAGCCCAGAAGATAAGCGGGCGGGCGGTGAAGAGTCACAGTTTGAGATGGACATTTAAAGCACCAGCCATCGTGTGGAGCACTACCAAGGGG
ENDOG	NM_004435.2	CCTCAACCAGAATGCCTGGAACAACCTGGAGAAATATAGCCGCAGCTTGACCCGCAGCTACCAAAACGTCTATGTCTGCACAGGGCCACTCTTCCTGCCC
EP300	NM_001429.2	CCAGCCAGGCCCAACAGAGCAGTCCTGGATTAGGTTTGATAAATAGCATGGTCAAAAGCCCAATGACACAGGCAGGCTTGACTTCTCCCAACATGGGGAT
EPHA2	NM_004431.2	GAGCCGAGTGTGGAAGTACGAGGTCACTTACCGCAAGAAGGGAGACTCCAACAGCTACAATGTGCGCCGCACCGAGGGTTTCTCCGTGACCCTGGACGAC
EPO	NM_000799.2	TCGGCACCCTGCAAAATTTGATGCCAGGACACGCTTTGGAGGCGATTTACCTGTTTTCGCACCTACCATCAGGGACAGGATGACCTGGAGAACTTAGGTG
EPOR	NM_000121.2	GGCCTGGTGGCAGTGTGGACATAGTGGCCATGGATGAAGGCTCAGAAGCATCCTCCTGCTCATCTGCTTTGGCCTCGAAGCCCAGCCCAGAGGGAGCCTC
ERBB2	NM_004448.2	CTGAAAGAGACGGAGCTGAGGAAGGTGAAGGTGCTTGGATCTGGCGCTTTTGGCACAGTCTACAAGGGCATCTGGATCCCTGATGGGGAGAATGTGAAAA
ERCC2	NM_000400.2	CATCTACTGCTCAAGAACTGTGCCAGAGATTGAGAAGGTGATTGAAGAGCTTCGAAAGTTGCTCAACTTCTATGAGAAGCAGGAGGGCGAGAAGCTGCCG
ERCC6	NM_000124.2	GATGTTCAGACACCCAAATGCCATCTAAAAAGAAGGATTCAACCAGCCTTTGGAGCAGACCATGATGTTCCAAAACGCAAGAAGTTCCCTGCTTCTAACA
ETS2	NM_005239.4	CAACCATGTCTTTCAAGGATTACATCCAAGAGAGGAGTGACCCAGTGGAGCAAGGCAAACCAGTTATACCTGCAGCTGTGCTGGCCGGCTTCACAGGAAG
ETV1	NM_004956.4	CACATACCAACGGCGAGGATCACTTCAGCTCTGGCAGTTTTTGGTAGCTCTTCTGGATGACCCTTCAAATTCTCATTTTATTGCCTGGACTGGTCGAGGC
ETV4	NM_001079675.1	GGCCCTCTTCTCTTTGGCCTTCCCGGACAATCAGCGTCCAGCTCTCAAGGCTGAGTTTGACCGGCCTGTCAGTGAGGAGGACACAGTCCCTTTGTCCCAC
ETV7	NM_016135.2	ATTGACGGCAGGATCGCTGACTGCCGCCTGCTGTGGGATTACGTGTATCAGCTGCTCCTTGATACCCGATATGAGCCCTACATCAAGTGGGAAGACAAGG
EYA1	NM_172059.2	CACAGCAGAGTACAGCACAATCCACAGCCCATCAACACCCATTAAAGATTCAGATTCTGATCGATTGCGTCGAGGTTCAGATGGGAAATCACGTGGACGG
EZH2	NM_004456.3	GAGAAGGGACCAGTTTGTTGGCGGAAGCGTGTAAAATCAGAGTACATGCGACTGAGACAGCTCAAGAGGTTCAGACGAGCTGATGAAGTAAAGAGTATGT
FANCA	NM_000135.2	GCAAAGTGATTGACTGTGACAGTTCTGAGGCCTATGCTAATCATTCTAGTTCATTTATAGGCTCTGCTTTGCAGGATCAAGCCTCAAGGCTGGGGGTTCC
FANCB	NM_152633.2	CTGCCATAGCTAAACATGAAAGCAATTTTATGCAGAGGTGTGAAGTGAGCAAAGGAAAGAGTAGTGTCGTCGCGGCTGCTTTATCAGACAGAAGGGAAAA
FANCC	NM_000136.2	CAGAAGCTTTCTGTATGGGATCAGGCTTCCACTTTGGAAACCCAGCAAGACACCTGTCTTCACGTGGCTCAGTTCCAGGAGTTCCTAAGGAAGATGTATG
FANCE	NM_021922.2	CCAGAAGCCTCTTTCTTGGACGGATCCTCTCCTTGACTTCCTCAGCCTCCCGCCTGCTTACAACTGCCCTGACCTCCTTCTGTGCCAAATATACATACCC
FANCF	NM_022725.2	CTGTCTATCTGGGTCTGCTAACAGACTGGGGTCAACGTTTGCACTATGACCTTCAGAAAGGCATTTGGGTTGGAACTGAGTCCCAAGATGTGCCCTGGGA
FANCG	NM_004629.1	AAGTGGCAATTAGTGAATTTAGCAGGTGCCTCGAGCTGCTCTTCCGGGCCACACCTGAGGAAAAAGAACAAGGGGCAGCTTTCAACTGTGAGCAGGGATG
FANCL	NM_001114636.1	TGTATGCGGATACCTGCTTCAGTACCATCAAGTTAAAAGCAGAAGATGCTTCTGGTAGAGAGCATTTAATCACTCTCAAGTTGAAGGCAAAGTATCCTGC
FAS	NM_152876.1	TCTCAGGCATCAAAAGCATTTTGAGCAGGAGAGTATTACTAGAGCTTTGCCACCTCTCCATTTTTGCCTTGGTGCTCATCTTAATGGCCTAATGCACCCC
FASLG	NM_000639.1	TCCATGCCTCTGGAATGGGAAGACACCTATGGAATTGTCCTGCTTTCTGGAGTGAAGTATAAGAAGGGTGGCCTTGTGATCAATGAAACTGGGCTGTACT
FBXW7	NM_018315.4	TGGGTCATGTTGCAGCAGTCCGCTGTGTTCAATATGATGGCAGGAGGGTTGTTAGTGGAGCATATGATTTTATGGTAAAGGTGTGGGATCCAGAGACTGA
FEN1	NM_004111.4	CCGGGAGAATGACATCAAGAGCTACTTTGGCCGTAAGGTGGCCATTGATGCCTCTATGAGCATTTATCAGTTCCTGATTGCTGTTCGCCAGGGTGGGGAT
FGF1	NM_033137.1	AAATGAGGAATGTTTGTTCCTGGAAAGGCTGGAGGAGAACCATTACAACACCTATATATCCAAGAAGCATGCAGAGAAGAATTGGTTTGTTGGCCTCAAG
FGF10	NM_004465.1	TGGTGTCTTCCGTCCCTGTCACCTGCCAAGCCCTTGGTCAGGACATGGTGTCACCAGAGGCCACCAACTCTTCTTCCTCCTCCTTCTCCTCTCCTTCCAG
FGF11	NM_004112.2	CCTGAATCCTAGCTCTAGGACATAGATCATGACTCTCAGCCCTTTTACCCAGGATGGAGCTGGGGCCTGTATAGCCATATTATTGTTCTAAGTAAGTTCT
FGF12	NM_004113.4	GAGAACCATCGCTACATGAAATTGGAGAAAAACAAGGGCGTTCAAGGAAAAGTTCTGGAACACCAACCATGAATGGAGGCAAAGTTGTGAATCAAGATTC
FGF13	NM_033642.1	GCTGAACGGAGGCAAATCCATGAGCCACAATGAATCAACGTAGCCAGTGAGGGCAAAAGAAGGGCTCTGTAACAGAACCTTACCTCCAGGTGCTGTTGAA
FGF14	NM_004115.3	CAAGAGTAAGACAACATAGCCAGATCCTCACAGGTGTTGTGACTTATTCGTCCTGAGCACAGTTGAGTGATTTATCCTCACCAGACATTCCTGCTCCGTG
FGF16	NM_003868.1	GGCTCACCCCGGGAGGGATACAGGACTAAACGACACCAGAAATTCACTCACTTTTTACCCAGGCCTGTAGATCCTTCTAAGTTGCCCTCCATGTCCAGAG
FGF17	NM_003867.2	ACGGACACGTTTGGCAGCCGGGTTCGCATCAAAGGGGCTGAGAGTGAGAAGTACATCTGTATGAACAAGAGGGGCAAGCTCATCGGGAAGCCCAGCGGGA
FGF18	NM_003862.1	AATTCTACCTGTGCATGAACCGCAAAGGCAAGCTCGTGGGGAAGCCCGATGGCACCAGCAAGGAGTGTGTGTTCATCGAGAAGGTTCTGGAGAACAACTA
FGF19	NM_005117.2	GATGCAGGGGCTGCTTCAGTACTCGGAGGAAGACTGTGCTTTCGAGGAGGAGATCCGCCCAGATGGCTACAATGTGTACCGATCCGAGAAGCACCGCCTC
FGF2	NM_002006.4	GTCCGGGAGAAGAGCGACCCTCACATCAAGCTACAACTTCAAGCAGAAGAGAGAGGAGTTGTGTCTATCAAAGGAGTGTGTGCTAACCGTTACCTGGCTA
FGF20	NM_019851.1	GGGCACCCGGCAGGACCACAGCCTCTTCGGTATCTTGGAATTCATCAGTGTGGCAGTGGGACTGGTCAGTATTAGAGGTGTGGACAGTGGTCTCTATCTT
FGF21	NM_019113.2	GATCACCTGAGGACCCGAGCCATTGATGGACTCGGACGAGACCGGGTTCGAGCACTCAGGACTGTGGGTTTCTGTGCTGGCTGGTCTTCTGCTGGGAGCC
FGF22	NM_020637.1	CCAGGACAGCATCCTGGAGATCCGCTCTGTACACGTGGGCGTCGTGGTCATCAAAGCAGTGTCCTCAGGCTTCTACGTGGCCATGAACCGCCGGGGCCGC
FGF23	NM_020638.2	TGAGTGTGCAAACCTTGACATTAACAGCTGAATGGGGCAAGTTGATGAAAACACTACTTTCAAGCCTTCGTTCTTCCTTGAGCATCTCTGGGGAAGAGCT
FGF3	NM_005247.2	CTGGAGAACAGCGCCTACAGTATTTTGGAGATAACGGCAGTGGAGGTGGGCATTGTGGCCATCAGGGGTCTCTTCTCCGGGCGGTACCTGGCCATGAACA
FGF4	NM_002007.2	GGCGTGGTGAGCATCTTCGGCGTGGCCAGCCGGTTCTTCGTGGCCATGAGCAGCAAGGGCAAGCTCTATGGCTCGCCCTTCTTCACCGATGAGTGCACGT
FGF5	NM_004464.3	AAGAGTTACCTCCTCCATCTTACTCTGCCCTATTTGAAAGTCTCAGGGGAGAAAAGGGAACAAGATGCTGATCCAACCTGAGTGGAGTCAGGTGAGGCAT
FGF6	NM_020996.1	GCGTGGTGAGTCTCTTTGGAGTGAGAAGTGCCCTCTTCGTTGCCATGAACAGTAAAGGAAGATTGTACGCAACGCCCAGCTTCCAAGAAGAATGCAAGTT
FGF7	NM_002009.3	GAAAGGCTCAAGTTGCACCAGGCAGACAACAGACATGGAATTCTTATATATCCAGCTGTTAGCAACAAAACAAAAGTCAAATAGCAAACAGCGTCACAGC
FGF8	NM_033163.3	AGAGCAACGGCAAAGGCAAGGACTGCGTCTTCACGGAGATTGTGCTGGAGAACAACTACACAGCGCTGCAGAATGCCAAGTACGAGGGCTGGTACATGGC
FGF9	NM_002010.2	TGTTGCCAAACTTTGTCGCATGCATAATGTATGATGGAGGCTTGGATGGGAATATGCTGATTTTGTTCTGCACTTAAAGGCTTCTCCTCCTGGAGGGCTG
FGFR1	NM_015850.2	TACAAGGTCCGTTATGCCACCTGGAGCATCATAATGGACTCTGTGGTGCCCTCTGACAAGGGCAACTACACCTGCATTGTGGAGAATGAGTACGGCAGCA
FGFR2	NM_000141.4	ATGGTCAGCTGGGGTCGTTTCATCTGCCTGGTCGTGGTCACCATGGCAACCTTGTCCCTGGCCCGGCCCTCCTTCAGTTTAGTTGAGGATACCACATTAG
FGFR3	NM_022965.2	GGACCTGTATATTTGTAAAGCTATTTATGGGCCCCTGGCACTCTTGTTCCCACACCCCAACACTTCCAGCATTTAGCTGGCCACATGGCGGAGAGTTTTA
FGFR4	NM_002011.3	AGGCGAGGGCTGCTTTGGCCAGGTAGTACGTGCAGAGGCCTTTGGCATGGACCCTGCCCGGCCTGACCAAGCCAGCACTGTGGCCGTCAAGATGCTCAAA
FIGF	NM_004469.2	TGAACATGGACCAGTGAAGCGATCATCTCAGTCCACATTGGAACGATCTGAACAGCAGATCAGGGCTGCTTCTAGTTTGGAGGAACTACTTCGAATTACT
FLNA	NM_001456.3	CCCTCAGGAGCCCTGGAGGAGTGCTATGTCACAGAAATTGACCAAGATAAGTATGCTGTGCGCTTCATCCCTCGGGAGAATGGCGTTTACCTGATTGACG
FLNC	NM_001127487.1	GGGCCTGTCCATTGCTGTGGAGGGTCCTAGCAAAGCGGAGATTGCATTTGAGGATCGCAAAGATGGCTCCTGCGGCGTCTCCTATGTCGTCCAGGAACCA
FLT1	NM_002019.4	AAGAAATGGCAAACAATTCTGCAGTACTTTAACCTTGAACACAGCTCAAGCAAACCACACTGGCTTCTACAGCTGCAAATATCTAGCTGTACCTACTTCA
FLT3	NM_004119.1	AAATGGAAAACCAGGACGCCCTGGTCTGCATATCTGAGAGCGTTCCAGAGCCGATCGTGGAATGGGTGCTTTGCGATTCACAGGGGGAAAGCTGTAAAGA
FN1	NM_212482.1	GGGAATGGACATGCATTGCCTACTCGCAGCTTCGAGATCAGTGCATTGTTGATGACATCACTTACAATGTGAACGACACATTCCACAAGCGTCATGAAGA
FOS	NM_005252.2	ACTCAAGTCCTTACCTCTTCCGGAGATGTAGCAAAACGCATGGAGTGTGTATTGTTCCCAGTGACACTTCAGAGAGCTGGTAGTTAGTAGCATGTTGAGC
FOSL1	NM_005438.2	CAGCAGAAGTTCCACCTGGTGCCAAGCATCAACACCATGAGTGGCAGTCAGGAGCTGCAGTGGATGGTACAGCCTCATTTCCTGGGGCCCAGCAGTTACC
FOXL2	NM_023067.2	GAGCTCGCCATGATGCATTGCTCTTACTGGGACCACGACAGCAAGACCGGCGCGCTGCATTCGCGCCTCGATCTCTGAGAGCCCACCGCATGCCGGTGCA
FOXO4	NM_005938.2	ATACAGTGCCTCAGGTTTAAAAGAGCAGGAAGCTGAGTGAGAGGTTGCAGAAAAAGTGTCTTCGCTCGGCAGAGGTTACAGGTGGCATCTCAGAAAGAGC
FST	NM_006350.2	GACCAATAATGCCTACTGTGTGACCTGTAATCGGATTTGCCCAGAGCCTGCTTCCTCTGAGCAATATCTCTGTGGGAATGATGGAGTCACCTACTCCAGT
FUBP1	NM_003902.3	TCAACAAGCCAAGGAAATGGTGTTAGAGTTAATTCGTGATCAAGGCGGTTTCAGAGAAGTTCGGAATGAGTATGGGTCAAGAATAGGAGGAAATGAAGGG
FUT8	NM_004480.4	CCGAACTGCAGATGAAATTCCCATGGAACCTGGAGATATCATTGGTGTGGCTGGAAATCATTGGGATGGCTATTCTAAAGGTGTCAACAGGAAATTGGGA
FZD10	NM_007197.2	CCGTGCCGGCCACCTGTGTGATCGCCTGCTACTTTTACGAACGCCTCAACATGGATTACTGGAAGATCCTGGCGGCGCAGCACAAGTGCAAAATGAACAA
FZD2	NM_001466.2	GGAGGAGACGCGTTTCGCGCGCCTCTGGATCCTCACCTGGTCGGTGCTGTGCTGCGCTTCCACCTTCTTCACTGTCACCACGTACTTGGTAGACATGCAG
FZD3	NM_017412.2	TGAATAGGCCTGATCATCTGAATCTCCTTCAGACCCAGGAAGGATGGCTATGACTTGGATTGTCTTCTCTCTTTGGCCCTTGACTGTGTTCATGGGGCAT
FZD7	NM_003507.1	CCCTCTACTGAGAAGTGACCTGGAAGTGAGAAGTTCTTTGCAGATTTGGGGCGAGGGGTGATTTGGAAAAGAAGACCTGGGTGGAAAGCGGTTTGGATGA
FZD8	NM_031866.1	GTCTCCACCTTCCTTATCGACATGGAGCGCTTCAAGTACCCGGAGCGGCCCATTATCTTCCTCTCGGCCTGCTACCTCTTCGTGTCGGTGGGCTACCTAG
FZD9	NM_003508.2	CCTGCCCGCGCTCAAGACCATCGTCATCCTGACCCTGCGCAAGGTGGCGGGTGATGAGCTGACTGGGCTTTGCTACGTGGCCAGCACGGATGCAGCAGCG
GADD45A	NM_001924.2	GTTACTCCCTACACTGATGCAAGGATTACAGAAACTGATGCCAAGGGGCTGAGTGAGTTCAACTACATGTTCTGGGGGCCCGGAGATAGATGACTTTGCA
GADD45B	NM_015675.2	TGTGGACCCAGACAGCGTGGTCCTCTGCCTCTTGGCCATTGACGAGGAGGAGGAGGATGACATCGCCCTGCAAATCCACTTCACGCTCATCCAGTCCTTC
GADD45G	NM_006705.3	CAAAGTCTTGAACGTGGACCCCGACAATGTGACCTTCTGTGTGCTGGCTGCGGGTGAGGAGGACGAGGGCGACATCGCGCTGCAGATCCATTTTACGCTG
GAS1	NM_002048.2	CTGTGGCTTGGGACAGATAGAAGGGATGGTTGGGGATACTTCCCAAAACTTTTTCCAAGTCAACTTGGTGTAGCCGGTTCCCCGGCCACGACTCTGGGCA
GATA1	NM_002049.2	TGCGGAAGGATGGTATTCAGACTCGAAACCGCAAGGCATCTGGAAAAGGGAAAAAGAAACGGGGCTCCAGTCTGGGAGGCACAGGAGCAGCCGAAGGACC
GATA2	NM_032638.3	GAAGAAGGAAGGGATCCAGACTCGGAACCGGAAGATGTCCAACAAGTCCAAGAAGAGCAAGAAAGGGGCGGAGTGCTTCGAGGAGCTGTCAAAGTGCATG
GATA3	NM_001002295.1	AAGAGTCCGGCGGCATCTGTCTTGTCCCTATTCCTGCAGCCTGTGCTGAGGGTAGCAGTGTATGAGCTACCAGCGTGCATGTCAGCGACCCTGGCCCGAC
GDF6	NM_001001557.2	AAACAATGTGGGAGGAAGAATCACCGTTGACGCATCTTGATTTGGTTGGTTTTTACATGTGTAAAGAAGGTGGGGTCTCTGGCCATGTCATAGCCCATGT
GHR	NM_000163.2	TTCATATAGTACAGTCCCCACAGGGCCTCATACTCAATGCGACTGCCTTGCCCTTGCCTGACAAAGAGTTTCTCTCATCATGTGGCTATGTGAGCACAGA
GLI1	NM_005269.1	TAGCCCAAGCCGTGCTAAAGCTCCAGTGAACACATATGGACCTGGCTTTGGACCCAACTTGCCCAATCACAAGTCAGGTTCCTATCCCACCCCTTCACCA
GLI3	NM_000168.5	GGGACATGAGTTCTTTGCTGACCTCCCTAGCGGAAGAAAGCAAATTCCTTGCAGTTATGCAATAGGCTTTAGGAAAAAAAGACTGCAACCAACGGAAATC
GNA11	NM_002067.1	TTCGAGCATCAGTACGTCAGTGCCATCAAGACCCTGTGGGAGGACCCGGGCATCCAGGAATGCTACGACCGCAGGCGCGAGTACCAGCTCTCCGACTCTG
GNAQ	NM_002072.2	AAGGAGTACAATCTGGTCTAATTGTGCCTCCTAGACACCCGCCCTGCCCTTCCCTGGTGGGCTATTGAAGATACACAAGAGGGACTGTATTTCTGTGGAA
GNAS	NM_080425.1	CGAGAACCAGTTCAGAGTGGACTACATCCTGAGTGTGATGAACGTGCCTGACTTTGACTTCCCTCCCGAATTCTATGAGCATGCCAAGGCTCTGTGGGAG
GNG12	NM_018841.3	ATAAAGGTTTCGAAGGCATCAGCGGACCTCATGTCCTACTGTGAGGAACATGCCAGGAGTGACCCTTTGCTGATAGGAATACCAACTTCAGAAAACCCTT
GNG4	NM_004485.2	AATGAAAGAGGGCATGTCTAATAACAGCACCACTAGCATCTCCCAAGCCAGGAAAGCTGTGGAGCAGCTAAAGATGGAAGCCTGTATGGACAGGGTCAAG
GNG7	NM_052847.1	TGTCCACGGAACCGCTGCCCATCTAACCTTCGTAAAGACCTGTCTCCTGTTTCCAGCCGCCGCCTGTGGTTCTAGCAGGTTCTATGCCATCTGCATTGGG
GNGT1	NM_021955.3	AAGAAGTAAGAGATTACGTTGAAGAACGATCTGGCGAGGATCCACTGGTAAAGGGCATCCCAGAGGACAAAAATCCCTTCAAGGAGCTCAAAGGAGGCTG
GPC4	NM_001448.2	CCCTCGCAAATTGAAGCTCCAGGTTACTCGTGCTTTTGTAGCAGCCCGTACTTTCGCTCAAGGCTTAGCGGTTGCGGGAGATGTCGTGAGCAAGGTCTCC
GRB2	NM_002086.4	TCAAAAGGGGGGACATCCTCAAGGTTTTGAACGAAGAATGTGATCAGAACTGGTACAAGGCAGAGCTTAATGGAAAAGACGGCTTCATTCCCAAGAACTA
GRIA3	NM_000828.4	TGCAGGAGCACAGCGCTTTCCGCTTTGCCGTGCAGTTATACAACACCAACCAGAACACCACCGAGAAGCCCTTCCATTTGAATTACCACGTAGATCACTT
GRIN1	NM_000832.5	TTCAAGAGAGTGCTGATGTCTTCCAAGTATGCGGATGGGGTGACTGGTCGCGTGGAGTTCAATGAGGATGGGGACCGGAAGTTCGCCAACTACAGCATCA
GRIN2A	NM_000833.3	GAATGACAGCTATCTTCGGTCGTCCTTGAGGTCAACGGCATCGTACTGTTCCAGGGACAGTCGGGGCCACAATGATGTGTATATTTCGGAGCATGTTATG
GRIN2B	NM_000834.3	CAACACCCACGAGAAGAGAATCTACCAGTCCAATATGCTAAATAGGTATCTGATCAATGTCACTTTTGAGGGGAGGAATTTGTCCTTCAGTGAAGATGGC
GSK3B	NM_002093.2	ACTGATTATACCTCTAGTATAGATGTATGGTCTGCTGGCTGTGTGTTGGCTGAGCTGTTACTAGGACAACCAATATTTCCAGGGGATAGTGGTGTGGATC
GTF2H3	NM_001516.3	TGATGCCAACCCAATTTGGTGGGGAAAGCAAGCATTAAAGGAATCTCAGTTCACTTTATCCAAATGCATAGATGCCGTGATGGTGCTGGGAAATTCGCAT
GZMB	NM_004131.3	ACACTACAAGAGGTGAAGATGACAGTGCAGGAAGATCGAAAGTGCGAATCTGACTTACGCCATTATTACGACAGTACCATTGAGTTGTGCGTGGGGGACC
H2AFX	NM_002105.2	CCGCCCCATTTCCCTTCCAGCAAACTCAACTCGGCAATCCAAGCACCTAGATACCAGCACAAGTCGGTTAATCCCTGTCTGGACTGAGCCTCCGTTGGCT
H3F3A	NM_002107.3	GCTCGCAAGAGTGCGCCCTCTACTGGAGGGGTGAAGAAACCTCATCGTTACAGGCCTGGTACTGTGGCGCTCCGTGAAATTAGACGTTATCAGAAGTCCA
H3F3C	NM_001013699.2	CCAAGTGTTTAACAATTGGGGCTGTTAAGTCTGACCATACATCACTGTGATAGAATGTAGGCTTTTTCAAGGGTGAAGATACAAACCTTAACCACAGTGT
HDAC1	NM_004964.2	CAAGCCGGTCATGTCCAAAGTAATGGAGATGTTCCAGCCTAGTGCGGTGGTCTTACAGTGTGGCTCAGACTCCCTATCTGGGGATCGGTTAGGTTGCTTC
HDAC10	NM_032019.5	CCAGCGTCCTTTACTTCTCCTGGCACCGCTATGAGCATGGGCGCTTCTGGCCTTTCCTGCGAGAGTCAGATGCAGACGCAGTGGGGCGGGGACAGGGCCT
HDAC11	NM_024827.3	GAGGCTCTAACAATGCACTCTGAGATCCCTACCCTTGCCGTTGGTCTCTGTCGCTGACTCGAGGCACCTAACATCCATTCACACCCAACACAGGCCAGCG
HDAC2	NM_001527.1	AAGCCTATTATCTCAAAGGTGATGGAGATGTATCAACCTAGTGCTGTGGTATTACAGTGTGGTGCAGACTCATTATCTGGTGATAGACTGGGTTGTTTCA
HDAC4	NM_006037.3	TCTGTCAGCTCACTCCAGCTTCACAAATGTGCTGAGAGCATTACTGTGTAGCCTTTTCTTTGAAGACACACTCGGCTCTTCTCCACAGCAAGCGTCCAGG
HDAC5	NM_005474.4	AGTGGTGATGCCCATTGCCCACGAGTTCTCACCTGATGTGGTCCTAGTCTCCGCCGGGTTTGATGCTGTTGAAGGACATCTGTCTCCTCTGGGTGGCTAC
HDAC6	NM_006044.2	ATATATTGATCTGATGGAAACAACCCAGTACATGAATGAGGGAGAACTCCGTGTCCTAGCAGACACCTACGACTCAGTTTATCTGCATCCGAACTCATAC
HELLS	NM_018063.3	GATGGGTCCATGTCTTACTCAGAGAGAGAAAAAAACATGCACAGCTTCAACACGGATCCAGAGGTGTTTATCTTCTTAGTGAGTACACGAGCTGGTGGCC
HES1	NM_005524.2	GCTGGAGAGGCGGCTAAGGTGTTTGGAGGCTTCCAGGTGGTACCGGCTCCCGATGGCCAGTTTGCTTTCCTCATTCCCAACGGGGCCTTCGCGCACAGCG
HES5	NM_001010926.3	CTCCACTATGATCCTTAAAGGATTCCTCTGTGTGGGTGGATGCGTGTGGGCACGACTTTGTACTCAGAAATTGAACTCTCAGTCACGTGGAAGCCACGGG
HGF	NM_000601.4	TCATTGGTAAAGGACGCAGCTACAAGGGAACAGTATCTATCACTAAGAGTGGCATCAAATGTCAGCCCTGGAGTTCCATGATACCACACGAACACAGCTT
HHEX	NM_002729.4	GCACTATCACTTAGTACCTGTTTGACCAAGGTGTTAAGGGGATAGTACCTCCCAATTCAAGCAGAGAAACTGACCTGACTAAAGTTAATCGCAGATGAAC
HHIP	NM_022475.1	GATTTGTATACCGGGGCTGCCAGTCAGAAAGATTGTATGGAAGCTACGTGTTTGGAGATCGTAATGGGAATTTCCTAACTCTCCAGCAAAGTCCTGTGAC
HIST1H3B	NM_003537.3	CATCCATGCTAAGCGAGTGACTATTATGCCCAAAGACATCCAGCTCGCTCGCCGCATTCGCGGAGAAAGAGCGTAAATGTAAAGTCACTTTTTCATCAGT
HIST1H3G	NM_003534.2	CGAGTGACTATCATGCCCAAGGACATTCAGCTCGCTCGCCGCATTCGTGGGGAGAGAGCGTAGAGGTTTCCGGGCAGTAATTCTATCCAACTTAAAAAGG
HIST1H3H	NM_003536.2	AAGCGGGTGACTATCATGCCCAAGGACATCCAGCTCGCACGTCGTATCCGCGGCGAGAGGGCTTGAGTCTCAAGGACTCACTGATTACATACCCAAAGGC
HMGA1	NM_145904.1	CGCCCACCCACGCATACACACATGCCCTCCTGGACAAGGCTAACATCCCACTTAGCCGCACCCTGCACCTGCTGCGTCCCCACTCCCTTGGTGGTGGGGA
HMGA2	NM_003484.1	GAGGAGGAATTCTTTCCCCGCCTAACATTTCAAGGGACACAATTCACTCCAAGTCTCTTCCCTTTCCAAGCCGCTTCCGAAGTGCTCCCGGTGCCCGCAA
HNF1A	NM_000545.4	GGGGGTCGTGGAGAGCTAGGAGCAAAGCCTGTTCATGGCAGATGTAGGAGGGACTGTCGCTGCTTCGTGGGATACAGTCTTCTTACTTGGAACTGAAGGG
HOXA10	NM_018951.3	TTCTATAGAGATAGATATTGTCCTAAGTGTCAAGTCCTGACTGGGCTGGGTTTGCTGTCTTGGGGTCCCACTGCTCGAAATGGCCCCTGTCTTCGGCCGA
HOXA11	NM_005523.5	TGGAGGTAGCTTTGAGGTGGAAGAGGGCTGCAAATCCTTGTGGGAAAAGAAATCTATGATTCCAGGTGGCATCAGTGTCTTTCCACTCCTCCTAGCCACC
HOXA9	NM_152739.3	GGCTCTAAACCTCAGGCCACATCTTTTCCAAGGCAAACCCTGTTCAGGCTGGCTCGTAGGCCTGCCGCTTTGATGGAGGAGGTATTGTAAGCTTTCCATT
HPGD	NM_001145816.2	ATCCAGTTGGTCTTTAGGGCACTGAAGGAAACTCTTCTTCAGAAATAACCTTTTAACTTTTCTTCTGTCAGCTGCCTGCCAATCACGGAGCCAGAGGCTG
HRAS	NM_005343.2	AGTACATGCGCACCGGGGAGGGCTTCCTGTGTGTGTTTGCCATCAACAACACCAAGTCTTTTGAGGACATCCACCAGTACAGGGAGCAGATCAAACGGGT
HSP90B1	NM_003299.1	TCAGAGCTGACGATGAAGTTGATGTGGATGGTACAGTAGAAGAGGATCTGGGTAAAAGTAGAGAAGGATCAAGGACGGATGATGAAGTAGTACAGAGAGA
HSPA1A	NM_005345.5	GCTTCCCAGAGCGAACCTGTGCGGCTGCAGGCACCGGCGCGTCGAGTTTCCGGCGTCCGGAAGGACCGAGCTCTTCTCGCGGATCCAGTGTTCCGTTTCC
HSPA2	NM_021979.3	AAGATCCTCGACAAGTGTCAGGAGGTGATCAACTGGCTCGACCGAAACCAGATGGCAGAGAAAGATGAGTATGAACACAAGCAGAAAGAGCTCGAAAGAG
HSPA6	NM_002155.3	GACAGAGTGGCTGCCAAAAACTCGCTGGAGGCCCATGTCTTCCATGTGAAAGGTTCTTTGCAAGAGGAAAGCCTTAGGGACAAGATTCCCGAAGAGGACA
HSPB1	NM_001540.3	AGCCGCGCGCTCAGCCGGCAACTCAGCAGCGGGGTCTCGGAGATCCGGCACACTGCGGACCGCTGGCGCGTGTCCCTGGATGTCAACCACTTCGCCCCGG
IBSP	NM_004967.3	AGGGGGAGTACGAATACACGGGCGCCAATGAATACGACAATGGATATGAAATCTATGAAAGTGAGAACGGGGAACCTCGTGGGGACAATTACCGAGCCTA
ID1	NM_002165.2	CTGCCCCAGAACCGCAAGGTGAGCAAGGTGGAGATTCTCCAGCACGTCATCGACTACATCAGGGACCTTCAGTTGGAGCTGAACTCGGAATCCGAAGTTG
ID2	NM_002166.4	CGGATATCAGCATCCTGTCCTTGCAGGCTTCTGAATTCCCTTCTGAGTTAATGTCAAATGACAGCAAAGCACTGTGTGGCTGAATAAGCGGTGTTCATGA
ID4	NM_001546.2	GCTTGCTACCAAAGGACAAACTCTTGGAAATGAACACTTTCTGCTTTCCTTCCTCCAAAGAATTAATAGGCAACAGTGGGAGAAAAAAAAGGCATAATGG
IDH1	NM_005896.2	GTGGCGCCCCAACTCTTCGCCAGCATATCATCCCGGCAGGCGATAAACTACATTCAGTTGAGTCTGCAAGACTGGGAGGAACTGGGGTGATAAGAAATCT
IDH2	NM_002168.2	CACCGGCTCATTGATGACATGGTGGCTCAGGTCCTCAAGTCTTCGGGTGGCTTTGTGTGGGCCTGCAAGAACTATGACGGAGATGTGCAGTCAGACATCC
IFNA17	NM_021268.2	TGAGATGATCCAGCAGACCTTCAATCTCTTCAGCACAGAGGACTCATCTGCTGCTTGGGAACAGAGCCTCCTAGAAAAATTTTCCACTGAACTTTACCAG
IFNA2	NM_000605.3	GCCTAAGGTTTAGGCTCACCCATTTCAACCAGTCTAGCAGCATCTGCAACATCTACAATGGCCTTGACCTTTGCTTTACTGGTGGCCCTCCTGGTGCTCA
IFNA7	NM_021057.2	TACCCACCTCAGGTAGCCTAGTGATATTTGCAAAATCCCAATGGCCCGGTCCTTTTCTTTACTGATGGTCGTGCTGGTACTCAGCTACAAATCCATCTGC
IFNG	NM_000619.2	ATACTATCCAGTTACTGCCGGTTTGAAAATATGCCTGCAATCTGAGCCAGTGCTTTAATGGCATGTCAGACAGAACTTGAATGTGTCAGGTGACCCTGAT
IGF1	NM_000618.3	CGTGGATGAGTGCTGCTTCCGGAGCTGTGATCTAAGGAGGCTGGAGATGTATTGCGCACCCCTCAAGCCTGCCAAGTCAGCTCGCTCTGTCCGTGCCCAG
IGF1R	NM_000875.2	TCGGGGGGCCATCAGGATTGAGAAAAATGCTGACCTCTGTTACCTCTCCACTGTGGACTGGTCCCTGATCCTGGATGCGGTGTCCAATAACTACATTGTG
IGFBP3	NM_000598.4	TATCAAAATATTCAGAGACTCGAGCACAGCACCCAGACTTCATGCGCCCGTGGAATGCTCACCACATGTTGGTCGAAGCGGCCGACCACTGACTTTGTGA
IKBKB	NM_001556.1	GTGATCTATACGCAGCTCAGTAAAACTGTGGTTTGCAAGCAGAAGGCGCTGGAACTGTTGCCCAAGGTGGAAGAGGTGGTGAGCTTAATGAATGAGGATG
IKBKG	NM_003639.2	TTCTGCGGGAGCGCTGCGAGGAGCTTCTGCATTTCCAAGCCAGCCAGAGGGAGGAGAAGGAGTTCCTCATGTGCAAGTTCCAGGAGGCCAGGAAACTGGT
IL10	NM_000572.2	AAGGATCAGCTGGACAACTTGTTGTTAAAGGAGTCCTTGCTGGAGGACTTTAAGGGTTACCTGGGTTGCCAAGCCTTGTCTGAGATGATCCAGTTTTACC
IL11	NM_000641.2	TGAGACAGAGAACAGGGAATTAAATGTGTCATACATATCCACTTGAGGGCGATTTGTCTGAGAGCTGGGGCTGGATGCTTGGGTAACTGGGGCAGGGCAG
IL11RA	NM_147162.1	TCCAGCCCGCCCTGTTGTCTCCTGCCAAGCAGCCGACTATGAGAACTTCTCTTGCACTTGGAGTCCCAGCCAGATCAGCGGTTTACCCACCCGCTACCTC
IL12A	NM_000882.2	CTTTCTAGATCAAAACATGCTGGCAGTTATTGATGAGCTGATGCAGGCCCTGAATTTCAACAGTGAGACTGTGCCACAAAAATCCTCCCTTGAAGAACCG
IL12B	NM_002187.2	GCAAGGCTGCAAGTACATCAGTTTTATGACAATCAGGAAGAATGCAGTGTTCTGATACCAGTGCCATCATACACTTGTGATGGATGGGAACGCAAGAGAT
IL12RB2	NM_001559.2	CCTCCGTGGGACATTAGAATCAAATTTCAAAAGGCTTCTGTGAGCAGATGTACCCTTTATTGGAGAGATGAGGGACTGGTACTGCTTAATCGACTCAGAT
IL13	NM_002188.2	TTTCTTTCTGATGTCAAAAATGTCTTGGGTAGGCGGGAAGGAGGGTTAGGGAGGGGTAAAATTCCTTAGCTTAGACCTCAGCCTGTGCTGCCCGTCTTCA
IL13RA2	NM_000640.2	AGATGGGTTTGATCTTAACAAGGGCATTGAAGCGAAGATACACACGCTTTTACCATGGCAATGCACAAATGGATCAGAAGTTCAAAGTTCCTGGGCAGAA
IL15	NM_172174.1	AGGGTGATAGTCAAATTATGTATTGGTGGGGCTGGGTACCAATGCTGCAGGTCAACAGCTATGCTGGTAGGCTCCTGCCAGTGTGGAACCACTGACTACT
IL19	NM_013371.3	CCACAGACATGCACCATATAGAAGAGAGTTTCCAAGAAATCAAAAGAGCCATCCAAGCTAAGGACACCTTCCCAAATGTCACTATCCTGTCCACATTGGA
IL1A	NM_000575.3	ACTCCATGAAGGCTGCATGGATCAATCTGTGTCTCTGAGTATCTCTGAAACCTCTAAAACATCCAAGCTTACCTTCAAGGAGAGCATGGTGGTAGTAGCA
IL1B	NM_000576.2	GGGACCAAAGGCGGCCAGGATATAACTGACTTCACCATGCAATTTGTGTCTTCCTAAAGAGAGCTGTACCCAGAGAGTCCTGTGCTGAATGTGGACTCAA
IL1R1	NM_000877.2	CCAGAGAGTGGGGGTGATGATGACCAAGAATTACAAGTAGAATGGCAGCTGGAATTTAAGGAGGGACAAGAATCAATGGATAAGCGTGGGTGGAGGAAGA
IL1R2	NM_173343.1	TGCTTCTGCCACGTGCTGCTGGGTCTCAGTCCTCCACTTCCCGTGTCCTCTGGAAGTTGTCAGGAGCAATGTTGCGCTTGTACGTGTTGGTAATGGGAGT
IL1RAP	NM_002182.2	CCGCCTCCCCGAGAACCGCATTAGTAAGGAGAAAGATGTGCTGTGGTTCCGGCCCACTCTCCTCAATGACACTGGCAACTATACCTGCATGTTAAGGAAC
IL20RA	NM_014432.2	GGTGGTTTGCCTAAACCTGCAAACATCACCTTCTTATCCATCAACATGAAGAATGTCCTACAATGGACTCCACCAGAGGGTCTTCAAGGAGTTAAAGTTA
IL20RB	NM_144717.2	GGGAAACTGGTGACACTCTACAGTCTGACTGATTCAGTGTTTCTGGAGAGCAGGACATAAATGTATGATGAGAATGATCAAGGACTCTACACACTGGGTG
IL22RA1	NM_021258.2	GACGGGTACAATAACACACTGTACTGATGTCACAACTTTGCAAGCTCTGCCTTGGGTTCAGCCCATCTGGGCTCAAATTCCAGCCTCACCACTCACAAGC
IL22RA2	NM_181309.1	CACTTGCAACCATGATGCCTAAACATTGCTTTCTAGGCTTCCTCATCAGTTTCTTCCTTACTGGTGTAGCAGGAACTCAGTCAACGCATGAGTCTCTGAA
IL23A	NM_016584.2	CAGGGACAACAGTCAGTTCTGCTTGCAAAGGATCCACCAGGGTCTGATTTTTTATGAGAAGCTGCTAGGATCGGATATTTTCACAGGGGAGCCTTCTCTG
IL23R	NM_144701.2	AACTGCAAATTCACCTGGATGATATAGTGATACCTTCTGCAGCCGTCATTTCCAGGGCTGAGACTATAAATGCTACAGTGCCCAAGACCATAATTTATTG
IL24	NM_181339.1	CTGAACTTCAGAGCATGAAAATCACACTGTCTTCTGATATCTGCAGGGACAGAGCATTGGGGTGGGGGTAAGGTGCATCTGTTTGAAAAGTAAACGATAA
IL2RA	NM_000417.1	CTTGGTAAGAAGCCGGGAACAGACAACAGAAGTCATGAAGCCCAAGTGAAATCAAAGGTGCTAAATGGTCGCCCAGGAGACATCCGTTGTGCTTGCCTGC
IL2RB	NM_000878.2	GTCCTGCTGCCCGAGCCAGGAACTGTGTGTGTTGCAGGGGGGCAGTAACTCCCCAACTCCCTCGTTAATCACAGGATCCCACGAATTTAGGCTCAGAAGC
IL3	NM_000588.3	GCCCTTGAAGACAAGCTGGGTTAACTGCTCTAACATGATCGATGAAATTATAACACACTTAAAGCAGCCACCTTTGCCTTTGCTGGACTTCAACAACCTC
IL3RA	NM_002183.2	GACGTCCAGTACGACCTGTACTTGAACGTTGCCAACAGGCGTCAACAGTACGAGTGTCTTCACTACAAAACGGATGCTCAGGGAACACGTATCGGGTGTC
IL5RA	NM_000564.3	CTCCTGCACAGTTGCTCTGTACAAATCCTCCTCCATATTTGCTTAGAGAAAACGTGTTGCCATCCCATCATGAAGGAAGCTGCCTGAGAGTTTTTAACCA
IL6	NM_000600.1	TGACAAACAAATTCGGTACATCCTCGACGGCATCTCAGCCCTGAGAAAGGAGACATGTAACAAGAGTAACATGTGTGAAAGCAGCAAAGAGGCACTGGCA
IL6R	NM_000565.2	CTTTCTACATAGTGTCCATGTGCGTCGCCAGTAGTGTCGGGAGCAAGTTCAGCAAAACTCAAACCTTTCAGGGTTGTGGAATCTTGCAGCCTGATCCGCC
IL7	NM_000880.2	AATAACCCAGCTTGCGTCCTGCACACTTGTGGCTTCCGTGCACACATTAACAACTCATGGTTCTAGCTCCCAGTCGCCAAGCGTTGCCAAGGCGTTGAGA
IL7R	NM_002185.2	TTGCTTTGACCACTCTTCCTGAGTTCAGTGGCACTCAACATGAGTCAAGAGCATCCTGCTTCTACCATGTGGATTTGGTCACAAGGTTTAAGGTGACCCA
IL8	NM_000584.2	ACAGCAGAGCACACAAGCTTCTAGGACAAGAGCCAGGAAGAAACCACCGGAAGGAACCATCTCACTGTGTGTAAACATGACTTCCAAGCTGGCCGTGGCT
INHBA	NM_002192.2	GCGCTTCTGAACGCGATCAGAAAGCTTCATGTGGGCAAAGTCGGGGAGAACGGGTATGTGGAGATAGAGGATGACATTGGAAGGAGGGCAGAAATGAATG
INHBB	NM_002193.2	CTTGGGCCTCTGACATGACTTATGTGTGTGTGTGTTTTTGGGGTGGGGAGGGAGGGAGAGAAGAGGGGGCTAAATTTGATGCTTTAACTGATCTCCAACA
IRAK2	NM_001570.3	GTGTTGGCCGAGGTCCTCACGGGCATCCCTGCAATGGATAACAACCGAAGCCCGGTTTACCTGAAGGACTTACTCCTCAGTGATATTCCAAGCAGCACCG
IRAK3	NM_007199.1	AGGTAAATATAGATCCTTCTTCAGAAGCTCCAGGGCATTCTTGCAGGAGCAGGCCAGTGGAGAGCAGCTGTTCCTCCAAATTTTCCTGGGATGAATATGA
IRS1	NM_005544.2	TTGATGGTGGCATCAAACTACCGATTTAAAACTGGAAGTTGCTGGTACTCAAACCAAAAGTTCATACTCTGGCGACACGAAGGGTTTCCTTTGAGCAACG
ITGA2	NM_002203.2	CAACGGGTGTGTGTTCTGACATCAGTCCTGATTTTCAGCTCTCAGCCAGCTTCTCACCTGCAACTCAGCCCTGCCCTTCCCTCATAGATGTTGTGGTTGT
ITGA3	NM_005501.2	CATGATTCAGCGCAAGGAGTGGGACTTATCTGAGTATAGTTACAAGGACCCAGAGGACCAAGGAAACCTCTATATTGGGTACACGATGCAGGTAGGCAGC
ITGA6	NM_000210.1	CTCATGCGAGCCTTCATTGATGTGACTGCTGCTGCCGAAAATATCAGGCTGCCAAATGCAGGCACTCAGGTTCGAGTGACTGTGTTTCCCTCAAAGACTG
ITGA7	NM_002206.1	TGATAGTGGGTGCCCCCTACTTCTTTGAGCGCCAAGAAGAGCTGGGGGGTGCTGTGTATGTGTACTTGAACCAGGGGGGTCACTGGGCTGGGATCTCCCC
ITGA8	NM_003638.1	ATCGGAGTGCCTTTTGCAGGCAAGGATCAAAGAGGCAAAGTGCTCATTTATAATGGGAACAAAGATGGCTTAAACACCAAGCCTTCCCAAGTTCTGCAAG
ITGA9	NM_002207.2	CATGTCTCCAACCTCCTTTGTATATGGCGAGTCCGTGGACGCAGCCAACTTCATTCAGCTGGATGACCTGGAGTGTCACTTTCAGCCCATCAATATCACC
ITGB3	NM_000212.2	GAATAAGCCTTGGAATTAGATATGGGGCAATGACTGAGCCCTGTCTCACCCATGGATTACTCCTTACTGTAGGGAATGGCAGTATGGTAGAGGGATAAAT
ITGB4	NM_001005731.1	GGCCCATGTCCATCCCCATCATCCCTGACATCCCTATCGTGGACGCCCAGAGCGGGGAGGACTACGACAGCTTCCTTATGTACAGCGATGACGTTCTACG
ITGB6	NM_001282353.1	AGGTAAATCAGACCTTTACAGAGTACAGGGCTAGGTGAAAGAATTACTGAAAAATCACCTTGAAAATCCGAAGGGCTGATATACCCTTTATGTTCCTGAC
ITGB7	NM_000889.1	CAACGTGGTACAGCTCATCATGGATGCTTATAATAGCCTGTCTTCCACCGTGACCCTTGAACACTCTTCACTCCCTCCTGGGGTCCACATTTCTTACGAA
ITGB8	NM_002214.2	GGAAAACTGGAATTGTATGCAATGCCTTCACCCTCACAATTTGTCTCAGGCTATACTTGATCAGTGCAAAACCTCATGTGCTCTCATGGAACAACAGCAT
JAG1	NM_000214.2	TTGCTTGTGGAGGCGTGGGATTCCAGTAATGACACCGTTCAACCTGACAGTATTATTGAAAAGGCTTCTCACTCGGGCATGATCAACCCCAGCCGGCAGT
JAG2	NM_145159.1	ATTTTTGTAAAGTTTCCGTGCGTGGCACTCGCTGTATGAAAGGAGAGAGCAAAGGGTGTCTGCGTCGTCACCAAATCGTAGCGTTTGTTACCAGAGGTTG
JAK1	NM_002227.1	GAGAACACCAAGCTCTGGTATGCTCCAAATCGCACCATCACCGTTGATGACAAGATGTCCCTCCGGCTCCACTACCGGATGAGGTTCTATTTCACCAATT
JAK2	NM_004972.2	CTCCTCCCGCGACGGCAAATGTTCTGAAAAAGACTCTGCATGGGAATGGCCTGCCTTACGATGACAGAAATGGAGGGAACATCCACCTCTTCTATATATC
JAK3	NM_000215.2	GTGCTGCTGAAGGTCATGGATGCCAAGCACAAGAACTGCATGGAGTCATTCCTGGAAGCAGCGAGCTTGATGAGCCAAGTGTCGTACCGGCATCTCGTGC
JUN	NM_002228.3	ACACAGCCAGCCAGCCAGGTCGGCAGTATAGTCCGAACTGCAAATCTTATTTTCTTTTCACCTTCTCTCTAACTGCCCAGAGCTAGCGCCTGTGGCTCCC
KAT2B	NM_003884.3	CATCTGGAGGCACCATCTCAACGAAGACTGCGATCTCCCAATGATGATATTTCTGGATACAAAGAGAACTACACAAGGTGGCTGTGTTACTGCAACGTGC
KDM5C	NM_004187.2	CCAAGAGACTGCAGCCTGATCCGGAACCCACAGAGGAAGACATTGAGAAGAATCCAGAGCTGAAAAAGCTACAGATCTATGGGGCAGGCCCCAAGATGAT
KDM6A	NM_021140.2	ACAGCACTGCCAGTGTCGAGGGACTTCCTAATCATGTCCATCAGATGACGGCAGATGCTGTTTGCAGTCCTAGCCATGGAGATTCTAAGTCACCAGGTTT
KIT	NM_000222.1	CATCGCAGCTACCGCGATGAGAGGCGCTCGCGGCGCCTGGGATTTTCTCTGCGTTCTGCTCCTACTGCTTCGCGTCCAGACAGGCTCTTCTCAACCATCT
KITLG	NM_003994.4	AGGACTCTATTTTAAGGACTGCGGGACTTGGGTCTCATTTAGAACTTGCAGCTGATGTTGGAAGAGAAAGCACGTGTCTCAGACTGCATGTACCATTTGC
KLF4	NM_004235.4	CGAGCATTTTCCAGGTCGGACCACCTCGCCTTACACATGAAGAGGCATTTTTAAATCCCAGACAGTGGATATGACCCACACTGCCAGAAGAGAATTCAGT
KMT2C	NM_170606.2	GTGTTGTGGCTGCATTTTCCGACCTTCTTCACGTCCGAATCCCTAACAGCTATGAGGTTAGCAGTGCTCCAGATGTCCCATCCATGGGTTTGGTCAGTAG
KMT2D	NM_003482.3	CCAACATTAATTTTCCTAATCTCAAGCAAGACTACCCAGACTGGTCAAGCCGTTGCAAACAAATCATGAAGCTCTGGAGAAAGGTTCCAGCAGCTGACAA
KRAS	NM_004985.3	GCATGGACTGTGTCCCCACGGTCATCCAGTGTTGTCATGCATTGGTTAGTCAAAATGGGGAGGGACTAGGGCAGTTTGGATAGCTCAACAAGATACAATC
LAMA1	NM_005559.2	CAGTTGCACCAAAATGCCACCCTTGAACTCAAGGCTGCTGAAGATTTATTGTCACAAATTCAGGAAAATTACCAGAAGCCGCTGGAAGAATTGGAGGTAT
LAMA3	NM_000227.3	CAGAGGACTGGTGTTTCACACGGGCACTAAGAACTCCTTTATGGCTCTTTATCTTTCAAAAGGACGTCTGGTCTTTGCACTGGGGACAGATGGGAAAAAA
LAMA5	NM_005560.3	GCCATGAATTTCTCCTACTCGCCGCTGCTACGTGAGTTCACCAAGGCCACCAACGTCCGCCTGCGCTTCCTGCGTACCAACACGCTGCTGGGCCATCTCA
LAMB3	NM_000228.2	AAATGGGGGGAAGGTCCAACTTAACCTTATGGATTTAGTGTCTGGGATTCCAGCAACTCAAAGTCAAAAAATTCAAGAGGTGGGGGAGATCACAAACTTG
LAMB4	NM_007356.2	TGCCCATTCCTGTTATCAGAATCTGTGGAGCTCAGATGTAATCTGCAATTGTCTTCAAGGTTATACGGGTACTCAGTGTGGAGAATGCTCTACTGGTTTC
LAMC2	NM_005562.2	CAAGCGGAAATTGAAGCAGATAGGTCTTATCAGCACAGTCTCCGCCTCCTGGATTCAGTGTCTCGGCTTCAGGGAGTCAGTGATCAGTCCTTTCAGGTGG
LAMC3	NM_006059.3	CCGCCAGCCTCCTGGGTGGAGATTTGTTCATGTCCCACTGGCTACACGGGCCAGTTCTGTGAATCCTGTGCTCCGGGATACAAGAGGGAGATGCCACAGG
LAT	NM_001014987.1	TGTGTAATAGAATAAAGGCCTGCGTGTGTCTGTGTTGAGCGTGCGTCTGTGTGTGCCTGTGTGCGAGTCTGAGTCAGAGATTTGGAGATGTCTCTGTGTG
LEF1	NM_016269.3	CCGTCACACATCCCATCAGATGTCAACTCCAAACAAGGCATGTCCAGACATCCTCCAGCTCCTGATATCCCTACTTTTTATCCCTTGTCTCCGGGTGGTG
LEFTY1	NM_020997.2	GCACTATATTCTAAGCACTTACATGTGGAGATACTGTAACCTGAGGGCAGAAAGCCCAATGTGTCATTGTTTACTTGTCCTGTCACTGGATCTGGGCTAA
LEFTY2	NM_003240.2	AGTGCTCCTGTGTGACCTTCGCCCTGTGTCCTTCCATTTCCTGTCTTTCCCGTCCATCACCCATCCTAAGCACTTACGTGAGTAAATAATGCAGCTCAGA
LEP	NM_000230.2	GTAGTTCTTGTCTGATTGGCTCACCCAAGCAAGGCCAAAATTACCAAAAATCTTGGGGGGTTTTTACTCCAGTGGTGAAGAAAACTCCTTTAGCAGGTGG
LEPR	NM_001003679.1	TTCCAGACTTGTGTGCAGTCTATGCTGTTCAGGTGCGCTGTAAGAGGCTAGATGGACTGGGATATTGGAGTAATTGGAGCAATCCAGCCTACACAGTTGT
LFNG	NM_001040168.1	TCCAGGCCATGGAGCGGGTCAGCGAGAACAAGGTGCGTCCTGTCCACTTCTGGTTTGCCACGGGCGGCGCTGGCTTCTGCATCAGCCGTGGGCTGGCTCT
LIF	NM_002309.3	GGGATGGAAGGCTGTCTTCTTTTGAGGATGATCAGAGAACTTGGGCATAGGAACAATCTGGCAGAAGTTTCCAGAAGGAGGTCACTTGGCATTCAGGCTC
LIFR	NM_002310.3	CCTATTGTCCACCCATCATTGAGGAAGAAATACCAAACCCAGCCGCAGATGAAGCTGGAGGGACTGCACAGGTTATTTACATTGATGTTCAGTCGATGTA
LIG4	NM_002312.3	CTAACGAGCAGACTCCTGAAGAAATGGCTTCTCTGATTGCTGATTTAGAATATCGGTATTCCTGGGATTGCTCTCCTCTCAGTATGTTTCGACGCCACAC
LRP2	NM_004525.2	TCAGTGTTGTGTATTACACTGTGCGAGGGGAGGGCTCTAGGTTTGGTGCTATCAAACGTGCCTACATCCCCAACTTTGAATCCGGCCGCAATAATCTTGT
LTBP1	NM_000627.3	TACGGCCAAGATGACCTGTGTCGATGTAAATGAATGCGATGAGTTGAACAACCGGATGTCTCTCTGCAAGAATGCCAAGTGCATTAACACCGATGGTTCC
MAD2L2	NM_001127325.1	GAGGTGGCTGTGCATCTCATCCTCTACGTGCGCGAGGTCTACCCCGTGGGCATCTTCCAGAAACGCAAGAAGTACAACGTGCCGGTCCAGATGTCCTGCC
MAML2	NM_032427.1	GCCACCACAGAGAACATCAAACGTAATGATCACATCCAACACAACTGCACCAAACTGGGCCTCTCAAGAAGGAACAAGCAAACAGCAAGAAGCCCTGACG
MAP2K1	NM_002755.2	ACGGAATGGACAGCCGACCTCCCATGGCAATTTTTGAGTTGTTGGATTACATAGTCAACGAGCCTCCTCCAAAACTGCCCAGTGGAGTGTTCAGTCTGGA
MAP2K2	NM_030662.2	GCGGACCTGAAGATGCTCACAAACCACACCTTCATCAAGCGGTCCGAGGTGGAAGAAGTGGATTTTGCCGGCTGGTTGTGTAAAACCCTGCGGCTGAACC
MAP2K4	NM_003010.2	TTGTATGACAGTGAAGCAGCACTGTGAGTGGTTCAAGCACACTGGAATATAAAACAGTCATGGCCTGAGATGCAGGTGATGCCATTACAGAACCAAATCG
MAP2K6	NM_002758.3	AGCCAGGAACAGAAACGGCTACTGATGGATTTGGATATTTCCATGAGGACGGTGGACTGTCCATTCACTGTCACCTTTTATGGCGCACTGTTTCGGGAGG
MAP3K1	NM_005921.1	ACTTCAGAGACTTCTCCAGCCAGTTGTAGACACCATCCTAGTCAAATGTGCAGATGCCAATAGCCGCACAAGTCAGCTGTCCATATCAACACTGTTGGAA
MAP3K12	NM_006301.2	AGGGATCTCAAGTCACCCAACATGCTAATCACCTACGACGATGTGGTGAAGATCTCAGATTTTGGCACTTCCAAGGAGCTGAGTGACAAGAGCACCAAGA
MAP3K13	NM_004721.3	ATCATGGAATACTGTGCCCATGGACAACTCTACGAGGTCTTACGAGCTGGCAGGAAGATCACACCTCGATTGCTAGTAGACTGGTCCACAGGAATTGCAA
MAP3K14	NM_003954.1	CCCGTGTGTGTTGGAAGGGAAAGCGTCGCAGCAAAGCCCGGAAGAAACGGAAGAAGAAGAGCTCAAAGTCCCTGGCTCATGCAGGAGTGGCCTTGGCCAA
MAP3K5	NM_005923.3	TTTAGGAAAAGGCACTTATGGGATAGTCTACGCAGGTCGGGACTTGAGCAACCAAGTCAGAATTGCTATTAAGGAAATCCCAGAGAGAGACAGCAGATAC
MAP3K8	NM_005204.2	CTGGCTACTTCAATCTTGTTCGGGGACCACCAACGCTTGAATATGGCTGAAGGATGCCATGTTTGCTCTAAATTAAGACAGCATTGATCTCCTGGAGGCT
MAPK1	NM_138957.2	ACTGCCAGAGAACCCTGAGGGAGATAAAAATCTTACTGCGCTTCAGACATGAGAACATCATTGGAATCAATGACATTATTCGAGCACCAACCATCGAGCA
MAPK10	NM_002753.2	GTATTCATACAGCACTACTTACTTAGAGATGCTACTGTCAGTGTCCTCAGGGCTCTACCAAGACATAATGCACTGGGGTACCACATGGTCCATTTCATGT
MAPK12	NM_002969.3	TATTCACTCCTGATGAGACCCTGGATGACTTCACGGACTTTTACCTGGTGATGCCGTTCATGGGCACCGACCTGGGCAAGCTCATGAAACATGAGAAGCT
MAPK3	NM_001040056.1	AACGTGCTCCACCGAGATCTAAAGCCCTCCAACCTGCTCATCAACACCACCTGCGACCTTAAGATTTGTGATTTCGGCCTGGCCCGGATTGCCGATCCTG
MAPK8	NM_002750.2	TCTCTGTAGATGAAGCTCTCCAACACCCGTACATCAATGTCTGGTATGATCCTTCTGAAGCAGAAGCTCCACCACCAAAGATCCCTGACAAGCAGTTAGA
MAPK8IP1	NM_005456.2	TCCCAATTTCAGGCTCACCCATGACATCAGCCTGGAGGAGTTTGAGGATGAAGACCTCTCGGAGATCACTGATGAGTGTGGCATCAGCTTACAGTGCAAA
MAPK8IP2	NM_012324.2	CCGAGTCCTTTGGCCTTTTCTCCTGTCTGGTCAACGGCGAGGAGCGAGAGCAGACTCACCGGGCTGTGTTCAGGTTCATCCCGCGGCATCCAGACGAGCT
MAPK9	NM_139068.2	TTGGCTCTGGGGCCCAAGGGATTGTTTGTGCTGCATTTGATACAGTTCTTGGGATAAATGTTGCAGTCAAGAAACTAAGCCGTCCTTTTCAGAACCAAAC
MAPT	NM_016834.3	ATTGGGTCCCTGGACAATATCACCCACGTCCCTGGCGGAGGAAATAAAAAGATTGAAACCCACAAGCTGACCTTCCGCGAGAACGCCAAAGCCAAGACAG
MCM2	NM_004526.2	TTTGTGCTTCTCACCTTTGGGTGGGATGCCTTGCCAGTGTGTCTTACTTGGTTGCTGAACATCTTGCCACCTCCGAGTGCTTTGTCTCCACTCAGTACCT
MCM4	NM_182746.1	CAGTTATCCTGTTTGCTCACAATGATCTCGTTGACAAGGTCCAGCCTGGGGACAGAGTGAATGTTACAGGCATCTATCGAGCTGTGCCTATTCGAGTCAA
MCM5	NM_006739.3	ATGAGACGAAGGGGGAGGACAACATTGACTTCATGCCCACCATCTTGTCGCGCTTCGACATGATCTTCATCGTCAAGGATGAGCACAATGAGGAGAGGGA
MCM7	NM_182776.1	TGGGAAATATCCCTCGTAGTATCACGGTGCTGGTAGAAGGAGAGAACACAAGGATTGCCCAGCCTGGAGACCACGTCAGCGTCACTGGTATTTTCTTGCC
MDC1	NM_014641.2	TACCCTTTTCCCTCCCAGACCACGAATTAGAAGATATGTGGAAGAAAGAACTCAGGGCGTTAGAAAGGATTGGGGTATATTGATACAACTTGTCCTGGAA
MDM2	NM_006878.2	GGTGAGGAGCAGGCAAATGTGCAATACCAACATGTCTGTACCTACTGATGGTGCTGTAACCACCTCACAGATTCCAGCTTCGGAACAAGAGACCCTGGTT
MECOM	NM_005241.2	CTGCGGCGGAATCCAGTGCTATCCAGTCCATAAGCCACGTATGACGTTATCAAGGTTGACCAGAGTGGGACCAAGTCCAACAGTAGCATGGCTCTTTCAT
MED12	NM_005120.2	CAAGAACGTCAGCTTCAATCCTGCCAAGATCAGTTCCAACTTCAGCAGCATTATTGCAGAGAAATTACGTTGTAATACCCTTCCTGACACTGGTCGCAGG
MEN1	NM_130802.2	TACAGTCTGTATCAAACCCACGATTTTCTCCAGCTCAGAACCCAGGGCTCTGCCCCAGTCGTTAGAATATAGGTCTCTTCTCCCAGAATCCCAGCCGGCC
MET	NM_000245.2	AAATGAGGAAGACCTTCAGAAGGTTGCTGAGTACAAGACTGGGCCTGTGCTGGAACACCCAGATTGTTTCCCATGTCAGGACTGCAGCAGCAAAGCCAAT
MFNG	NM_002405.2	CGAACAGGACCAGATTTTGTTTGGAGCCTCAGCATGCCGGGGCCCAGATGATGGAGCATAACGGGTCCCAGCCAATTGTGATGATCCTTTTTGCTCATTT
MGMT	NM_002412.3	TATTTCCACCAGCCCGAGGCTATCGAAGAGTTCCCCGTGCCGGCTCTTCACCATCCCGTTTTCCAGCAAGAGTCGTTCACCAGACAGGTGTTATGGAAGC
MLF1	NM_022443.3	TTGATGAGGAGTGGCAAAGTGAGGTTTTGAAGTACAAACCAGGACGACACAATCTAGGAAACACTAGAATGAGAAGTGTTGGCCATGAGAATCCTGGCTC
MLH1	NM_000249.2	CAGGGACATGAGGTTCTCCGGGAGATGTTGCATAACCACTCCTTCGTGGGCTGTGTGAATCCTCAGTGGGCCTTGGCACAGCATCAAACCAAGTTATACC
MLLT3	NM_004529.2	AAAGATCTGCATTCTGATGACAATGAGGAGGAATCAGATGAAGTGGAGGATAACGACAATGACTCTGAAATGGAGAGGCCTGTAAATAGAGGAGGCAGCC
MLLT4	NM_005936.2	GCAGTTTGGGGCGTCCCATGTATTTAAGTTTGTGGACCCCAGTCAGGATCATGCTCTTGCAAAAAGATCTGTGGATGGAGGCCTGATGGTTAAGGGCCCA
MMP3	NM_002422.3	AGGCATAGAGACAACATAGAGCTAAGTAAAGCCAGTGGAAATGAAGAGTCTTCCAATCCTACTGTTGCTGTGCGTGGCAGTTTGCTCAGCCTATCCATTG
MMP7	NM_002423.3	GTGCCAGATGTTGCAGAATACTCACTATTTCCAAATAGCCCAAAATGGACTTCCAAAGTGGTCACCTACAGGATCGTATCATATACTCGAGACTTACCGC
MMP9	NM_004994.2	CACTACTGTGCCTTTGAGTCCGGTGGACGATGCCTGCAACGTGAACATCTTCGACGCCATCGCGGAGATTGGGAACCAGCTGTATTTGTTCAAGGATGGG
MNAT1	NM_002431.2	TCTTCTCTTGCTTGTCACAGAGCACTACAGGATGCATTCAGTGGGCTTTTCTGGCAGCCCAGTTAACCATTTATAAGATTTGGACCTTGGAGCTGAACCA
MPL	NM_005373.2	CAGTGGCACTTGGACTGCAATGCTTTACCTTGGACCTGAAGAATGTTACCTGTCAATGGCAGCAACAGGACCATGCTAGCTCCCAAGGCTTCTTCTACCA
MPO	NM_000250.1	AGACCTGCTGGAGAGGAAGCTGCGGTCCCTGTGGCGAAGGCCATTCAATGTCACTGATGTGCTGACGCCCGCCCAGCTGAATGTGTTGTCCAAGTCAAGC
MSH2	NM_000251.1	CGACAAACTGGGGTGATAGTACTCATGGCCCAAATTGGGTGTTTTGTGCCATGTGAGTCAGCAGAAGTGTCCATTGTGGACTGCATCTTAGCCCGAGTAG
MSH6	NM_000179.1	GCTGGCTTATTAGCTGTAATGGCCCAGATGGGTTGTTACGTCCCTGCTGAAGTGTGCAGGCTCACACCAATTGATAGAGTGTTTACTAGACTTGGTGCCT
MTOR	NM_004958.2	TTAGTGTTGCTCCTGGGAGTTGATCCGTCTCGGCAACTTGACCATCCTCTGCCAACAGTTCACCCTCAGGTGACCTATGCCTACATGAAAAACATGTGGA
MUTYH	NM_012222.2	CCAGGCAGCCGGAAGAGGTGGTATTGCAGGCCTCTGTCTCCTCATACCATCTATTCAGAGACGTAGCTGAAGTCACAGCCTTCCGAGGGAGCCTGCTAAG
MYB	NM_005375.2	AACTGTTGCATGGATCCTGTGTTTGCAACTGGGGAGACAGAAACTGTGGTTGATAGCCAGTCACTGCCTTAAGAACATTTGATGCAAGATGGCCAGCACT
MYC	NM_002467.3	TCGGACACCGAGGAGAATGTCAAGAGGCGAACACACAACGTCTTGGAGCGCCAGAGGAGGAACGAGCTAAAACGGAGCTTTTTTGCCCTGCGTGACCAGA
MYCN	NM_005378.4	AAGGCCGCCAAGGTGGTCATTTTGAAAAAGGCCACTGAGTATGTCCACTCCCTCCAGGCCGAGGAGCACCAGCTTTTGCTGGAAAAGGAAAAATTGCAGG
MYD88	NM_002468.3	ACGTTTTTCTAGGTACAGCTCCCAGGAACAGCTAGGTGGGAAAGTCCCATCACTGAGGGAGCCTAACCATGTCCCTGAACAAAAATTGGGCACTCATCTA
NASP	NM_172164.1	TTTGGCTGTGAGCCAGGCCTAGGATGGTTCTTGTCCTATATCCACCTAGTCTTCACCTGGGGCTATAATTCTGTCCTGGAAAAAGAACTCTGAAAACCTG
NBN	NM_001024688.1	TTCATGACTACAAAGAATTACTGTGATCCTCAGGGCCATCCCAGTACAGGATTAAAGACAACAACTCCAGGACCAAGCCTTTCACAAGGCGTGTCAGTTG
NCOR1	NM_006311.3	TAGGAGTGAGCATGAGATTTCTGAAATTATTGATGGGCTCTCTGAGCAGGAGAATAATGAGAAACAAATGCGGCAGCTCTCTGTGATTCCACCTATGATG
NF1	NM_000267.2	TACCAGATCCCACAGACTGATATGGCTGAATGTGCAGAAAAGCTATTTGACTTGGTGGATGGTTTTGCTGAAAGCACCAAACGTAAAGCAGCAGTTTGGC
NF2	NM_181828.2	ATCGCTTCCCGCATGAGCTTCAGCTCTCTCAAGAGGAAGCAACCCAAGACGTTCACCGTGAGGATCGTCACCATGGACGCCGAGATGGAGTTCAATTGCG
NFATC1	NM_172389.1	CGAATTCTCTGGTGGTTGAGATCCCGCCATTTCGGAATCAGAGGATAACCAGCCCCGTTCACGTCAGTTTCTACGTCTGCAACGGGAAGAGAAAGCGAAG
NFE2L2	NM_006164.3	TCCCGGTCACATCGAGAGCCCAGTCTTCATTGCTACTAATCAGGCTCAGTCACCTGAAACTTCTGTTGCTCAGGTAGCCCCTGTTGATTTAGACGGTATG
NFKB1	NM_003998.2	AGGGTATAGCTTCCCACACTATGGATTTCCTACTTATGGTGGGATTACTTTCCATCCTGGAACTACTAAATCTAATGCTGGGATGAAGCATGGAACCATG
NFKBIA	NM_020529.1	GGATGAGGAGAGCTATGACACAGAGTCAGAGTTCACGGAGTTCACAGAGGACGAGCTGCCCTATGATGACTGTGTGTTTGGAGGCCAGCGTCTGACGTTA
NFKBIZ	NM_001005474.1	ATTTGGTTCCCGATGGCCCTGTGGGAGAACAGATCCGACGTATCCTGAAGGGAAAGTCCATTCAGCAGAGAGCTCCACCGTATTAGCTCCATTAGCTTGG
NGF	NM_002506.2	TCCGGACCCAATAACAGTTTTACCAAGGGAGCAGCTTTCTATCCTGGCCACACTGAGGTGCATAGCGTAATGTCCATGTTGTTCTACACTCTGATCACAG
NGFR	NM_002507.1	CAGAAGGTTGCGATGAAGAAAAGCGGGCCAGTGTGGGAATGCGGCAAGAAGGAATTGACTTCGACTGTGACCTGTGGGGATTTCTCCCAGCTCTAGACAA
NKD1	NM_033119.3	ACAGTGATACACACACGTATTTAAGGACTATCCCTGAGACCATCCCTCTCATTTTGGAAACTGCTAGGGAGGGAACCAACCACTTAAACAAGCGTGGTTT
NODAL	NM_018055.3	CTCACTTGCCATTGAGATTTTCCACCAGCCAAAGCCCGACACAGAGCAGGCTTCAGACAGCTGCTTAGAGCGGTTTCAGATGGACCTATTCACTGTCACT
NOG	NM_005450.4	ACAGAGAAAAGAGAGACTTATTCTGGTTGTTGCTAATAATGTTAACCTGCTATTTATATTCCAGTGCCCTTCGCATGGCGAAGCAGGGGGGAAAAGTTAT
NOS3	NM_000603.4	CCGGACCACCTCGTCCCTGTGGAAAGACAAGGCAGCAGTGGAAATCAACGTGGCCGTGCTGCACAGTTACCAGCTAGCCAAAGTCACCATCGTGGACCAC
NOTCH1	NM_017617.3	CTGCCAGGCTTCACCGGCCAGAACTGTGAGGAAAATATCGACGATTGTCCAGGAAACAACTGCAAGAACGGGGGTGCCTGTGTGGACGGCGTGAACACCT
NOTCH2	NM_024408.3	AAGAGTCACCAAATTTTGAGAGTTATACTTGCTTGTGTGCTCCTGGCTGGCAAGGTCAGCGGTGTACCATTGACATTGACGAGTGTATCTCCAAGCCCTG
NOTCH3	NM_000435.2	CTTTGGAGTCTGCCGTGATGGCATCAACCGCTACGACTGTGTCTGCCAACCTGGCTTCACAGGGCCCCTTTGTAACGTGGAGATCAATGAGTGTGCTTCC
NPM1	NM_002520.5	CGCGAGATCTTCAGGGTCTATATATAAGCGCGGGGAGCCTGCGTCCTTTCCCTGGTGTGATTCCGTCCTGCGCGGTTGTTCTCTGGAGCAGCGTTCTTTT
NPM2	NM_182795.1	CCCAGAAGCAGGCGAGCGTGGCTAAGAAAAAAAAGCTGGAAAAAGAAGAAGAGGAAATAAGAGCCAGCGTTAGAGACAAGAGCCCTGTGAAAAAGGCCAA
NR4A1	NM_173157.1	ACCGGCTGCAGTGTGCCCGTGGCTTCGGGGACTGGATTGACAGTATCCTGGCCTTCTCAAGGTCCCTGCACAGCTTGCTTGTCGATGTCCCTGCCTTCGC
NR4A3	NM_173198.1	GTCGTCTGCCTTCCAAACCAAAGAGCCCATTACAACAGGAACCTTCTCAGCCCTCTCCACCTTCTCCTCCAATCTGCATGATGAATGCCCTTGTCCGAGC
NRAS	NM_002524.3	ACCCTGGTCCTGACTTCCCTGGAGGAGAAGTATTCCTGTTGCTGTCTTCAGTCTCACAGAGAAGCTCCTGCTACTTCCCCAGCTCTCAGTAGTTTAGTAC
NSD1	NM_022455.4	ACCTGCCTGGGAAAACAGCTTCTGAGCCATTTTGGGGAGCAGTTCTTCATCTGAATGGATGGACATCTGGGCTTCCTTCAAGGGCCATTGAATGGGAACT
NTF3	NM_002527.4	AAGGAGTTTGCCAGAAGACTCGCTCAATTCCCTCATTATTAAGCTGATCCAGGCAGATATTTTGAAAAACAAGCTCTCCAAGCAGATGGTGGACGTTAAG
NTHL1	NM_002528.5	GACTGCGGGCGCGGGGCCTGACGGTGGACAGCATCCTGCAGACAGATGATGCCACGCTGGGCAAGCTCATCTACCCCGTCGGTTTCTGGAGGAGCAAGGT
NTRK1	NM_001012331.1	GACGGAGAAACAAGTTTGGGATCAACCGCCCGGCTGTGCTGGCTCCAGAGGATGGGCTGGCCATGTCCCTGCATTTCATGACATTGGGTGGCAGCTCCCT
NTRK2	NM_001007097.1	TCACATGAACAATGGGGACTACACTCTAATAGCCAAGAATGAGTATGGGAAGGATGAGAAACAGATTTCTGCTCACTTCATGGGCTGGCCTGGAATTGAC
NUMBL	NM_004756.3	GAAAAGGTCTCCTTTTGTGCTCCTGACCGCAACCTGGACAAGGCTTTCTCCTATATCTGTCGTGACGGGACTACCCGCCGCTGGATCTGCCACTGTTTTC
NUPR1	NM_001042483.1	GAAACTGGGGCTCCTCCAGGGTGGCAGCAACAATAAATAGACACGCACGGCAGCCACAGCTTGGGTGTGTGTTCATCCTTGTTAAAAAAAAAAAAAAAAA
OSM	NM_020530.3	GATCCTGGAATTTTCTCACGCAGGAGCCATTGCTCTCCTAGAGGGGGTCTCAGAAACTGCGAGGCCAGTTCCTTGGAGGGACATGACTAATTTATCGATT
PAK3	NM_002578.2	ACTCCAGAGCTCCAGAATCCTGAGAGACTGTCAGCTGTATTCCGTGACTTTTTAAATCGCTGTCTTGAGATGGATGTGGATAGGCGAGGATCTGCCAAGG
PAK7	NM_177990.1	CCACGGTCCAGGCCACGCGGAAGAAAATGGCTTCATCACCTTCTCCCAGTATTCCAGCGAATCCGATACTACTGCTGACTACACGACCGAAAAGTACAGG
PAX3	NM_013942.3	GTGGAGAAGAAAATTGAGGAATACAAAAGAGAGAACCCGGGCATGTTCAGCTGGGAAATCCGAGACAAATTACTCAAGGACGCGGTCTGTGATCGAAACA
PAX5	NM_016734.1	CTCCAAGAGGAGCACACTTTGGGGAGATGTCCTGGTTTCCTGCCTCCATTTCTCTGGGACCGATGCAGTATCAGCAGCTCTTTTCCAGATCAAAGAACTC
PAX8	NM_013953.3	CTGAAGGGATCTGAGATGCGGCTGGTTTTTCAATGGCAGAACTTCCCTCTGCAGCGCGACTCCGAATCCATGACATCTGAGAGTCTTCCTGACCACAAAC
PBRM1	NM_181042.3	TGGCAGACAGTAGGAACATTGTTTCACTTGGCGGCATGTTTTTGAAACCTGCTTTATAGTAACTGGGTGATTGCCATTGTGGTAGAGCTTCCACTGCTGT
PBX1	NM_002585.2	CGGGAGGAAGCAGGACATTGGAGACATTTTACAGCAAATTATGACCATCACAGACCAGAGTTTGGATGAGGCGCAGGCCAGAAAACATGCTTTAAACTGC
PBX3	NM_006195.5	CCAGATTGTTCTGAGAGACGAAGATACTTGCTGCTGATAGAGGTGAAAACGAGATTGATCCGTCTGGGGTTTTACGGTGTGCACTGGGTGCTGCACAGAC
PCK1	NM_002591.2	GGGCACATCAACATGATGGAGCTTTTCAGCATCTCCAAGGAATTCTGGGAGAAGGAGGTGGAAGACATCGAGAAGTATCTGGAGGATCAAGTCAATGCCG
PCNA	NM_002592.2	GGTGTTGGAGGCACTCAAGGACCTCATCAACGAGGCCTGCTGGGATATTAGCTCCAGCGGTGTAAACCTGCAGAGCATGGACTCGTCCCACGTCTCTTTG
PDGFA	NM_002607.5	CGTTTGTGGCTGAGTGACAACTTGTTCCCCGCAGTGCACACCTAGAATGCTGTGTTCCCACGCGGCACGTGAGATGCATTGCCGCTTCTGTCTGTGTTGT
PDGFB	NM_033016.2	GATTCACCTCTTCCTCTGGTTCCTTTCATCTCTCTACCTCCACCCTGCATTTTCCTCTTGTCCTGGCCCTTCAGTCTGCTCCACCAAGGGGCTCTTGAAC
PDGFC	NM_016205.1	CCGCATCTATTGGCAGCTTTGTTATTGATCAGAAACTGCTCGCCGCCGACTTGGCTTCCAGTCTGGCTGCGGGCAACCCTTGAGTTTTCGCCTCTGTCCT
PDGFD	NM_025208.4	CATACCATGACCGGAAGTCAAAAGTTGACCTGGATAGGCTCAATGATGATGCCAAGCGTTACAGTTGCACTCCCAGGAATTACTCGGTCAATATAAGAGA
PDGFRA	NM_006206.3	TAGTGCTTGGTCGGGTCTTGGGGTCTGGAGCGTTTGGGAAGGTGGTTGAAGGAACAGCCTATGGATTAAGCCGGTCCCAACCTGTCATGAAAGTTGCAGT
PDGFRB	NM_002609.3	CGTGGGCTTCCTCCCTAATGATGCCGAGGAACTATTCATCTTTCTCACGGAAATAACTGAGATCACCATTCCATGCCGAGTAACAGACCCACAGCTGGTG
PGF	NM_002632.5	AGGAGAGAGACCCCGCACCCGGCTCGTGTATTTATTACCGTCACACTCTTCAGTGACTCCTGCTGGTACCTGCCCTCTATTTATTAGCCAACTGTTTCCC
PHF6	NM_032335.3	ACCGAGACCGACTTCTTTCTCTTTACCCTCATTGGCGCTTCTCTCCTGCAGTCCGCCTCTGGGCCCTGCCGCATTTCTTGAGACTTAAAGTGGCATTCTA
PIK3CA	NM_006218.2	CCTCAGGCTTGAAGAGTGTCGAATTATGTCCTCTGCAAAAAGGCCACTGTGGTTGAATTGGGAGAACCCAGACATCATGTCAGAGTTACTGTTTCAGAAC
PIK3CB	NM_006219.1	CCGCCAGTGTTGTGAGGATGCATATCTGATTTTACGACGGCATGGGAATCTCTTCATCACTCTCTTTGCGCTGATGTTGACTGCAGGGCTTCCTGAACTC
PIK3CD	NM_005026.3	TGACACTCATTGATTCTAAAGCATCTTTAATCTGCCAGGCGGAGGGGGCTTTGCTGGTCTTTCTTGGACTATTCCAGAGAGGACAACTGTCATCTGGGAA
PIK3CG	NM_002649.2	AAAACATACCAATTGTTGGCCAGAAGGGAAGTCTGGGATCAAAGTGCTTTGGATGTTGGGTTAACAATGCAGCTCCTGGACTGCAACTTCTCAGATGAAA
PIK3R1	NM_181504.2	TCATGATGAGAAGACATGGAATGTTGGAAGCAGCAACCGAAACAAAGCTGAAAACCTGTTGCGAGGGAAGCGAGATGGCACTTTTCTTGTCCGGGAGAGC
PIK3R2	NM_005027.2	CCAGCCTGGGCACCCTGATTTTTAAGCCATAGACCTGGGGTCAGGGCAGGAAGGAACTTCACTCTGCTGCTTCCGAGAACCTCGGCCGTGACATTCGGGG
PIK3R3	NM_003629.3	AACCTGCCCCATTATGATGAGAAAACCTGGTTTGTTGAGGATATCAATCGAGTACAAGCAGAGGACTTGCTTTATGGGAAACCTGATGGTGCATTCTTAA
PIK3R5	NM_001142633.1	TTTCTCTCAAGTTTCCTGAGTCTCCAGAAAAACAGCACTAACGCTGGACCTGTCTACTCTCAGAACCCGGCACAGATTCTCTCTTGATCTCCTTTTGGAA
PIM1	NM_002648.2	CTTCATCATGAGTTCTGCTGAATGCCGCGATGGGTCAGGTAGGGGGGAAACAGGTTGGGATGGGATAGGACTAGCACCATTTTAAGTCCCTGTCACCTCT
PITX2	NM_000325.5	CCTGAATAACTTGAACAACCTGAGTAGCCCGTCGCTGAATTCCGCGGTGCCGACGCCTGCCTGTCCTTACGCGCCGCCGACTCCTCCGTATGTTTATAGG
PKMYT1	NM_004203.3	TCAGCCGCCTGGGCCATGGCTCCTACGGAGAGGTCTTCAAGGTGCGCTCCAAGGAGGACGGCCGGCTCTATGCGGTAAAGCGTTCCATGTCACCATTCCG
PLA1A	NM_015900.2	CAACCGAGTTTGGAAAAAAGACCGGACTACCATTATTGGGAAGTTCTGCACTGCCCTTTTGCCTGTCAATGACAGAGAAAAGATGGTCTGCTTACCTGAA
PLA2G10	NM_003561.1	CAGAGCGTCCTGTGCGGACCGGCAGAGAACAAATGCCAAGAACTGTTGTGCAAGTGTGACCAGGAGATTGCTAACTGCTTAGCCCAAACTGAGTACAACT
PLA2G2A	NM_000300.2	TTCCCTGGAAACCTTCCACCCAGTGCTGAATTTCCCTCTCTCATACCCTCCCTCCCTACCCTAACCAAGTTCCTTGGCCATGCAGAAAGCATCCCTCACC
PLA2G3	NM_015715.3	CCCTGCGACACCTAGCTGAACTATGGTTTGGTGTCTGATCTTGAGAGGTTGATGTAACCTTTTAAAGGCCTCAGTTCGCTCACCTGTGAAATGGGTCTAA
PLA2G4A	NM_024420.2	AACTGGATGCAGCTGTAGCAGATCCTGATGAATTTGAGCGAATATATGAGCCTCTGGATGTCAAAAGTAAAAAGATTCATGTAGTGGACAGTGGGCTCAC
PLA2G4C	NM_003706.2	CCAATGTCCAGATGGCCAGAATGAATGTGATAGTTCAGACCAATGCCTTCCACTGCTCCTTTATGACTGCACTTCTAGCCAGTAGCTCTGCACAAGTTAG
PLA2G4E	NM_001206670.1	CCTTTCTGGGCCACCATGCTCCCTAAGCAGTCTTTGGGTTGTGAGGAAACCAGTGGTGACAGGTACCAAAAGTTTAGAAAAATTGGCCTCCGATGTACAT
PLA2G4F	NM_213600.2	CCTATGTTGCTGACTCCATCATCCTAACCCTCCTTCTGCCTTCTGGTCTCCTCGTGCCTCCTCCCAGATCACCCTTCTCTTCCCAGCGCCCTAAAGCCTG
PLA2G5	NM_000929.2	GGTCAGGGAAAGATAACTGGTGATTATGCCAGCTTCAGCTTCCAGGCCAGAGAGGGTGGCATTCAAATCCCAGTGCTGGCTTCTTCAGCTGTGTGGTCTT
PLAT	NM_000931.2	CAAGGTTACCAACTACCTAGACTGGATTCGTGACAACATGCGACCGTGACCAGGAACACCCGACTCCTCAAAAGCAAATGAGATCCCGCCTCTTCTTCTT
PLAU	NM_002658.2	TTCATTGATTACCCAAAGAAGGAGGACTACATCGTCTACCTGGGTCGCTCAAGGCTTAACTCCAACACGCAAGGGGAGATGAAGTTTGAGGTGGAAAACC
PLCB1	NM_182734.1	TCAAAACAAGGAGACAGAGCTACTGGATCTCAGCCTTGTCAAAGATGCCAGATGTGGGAGACACGCCAAAGCTCCCAAGGACCCCAAATTACGTGAACTT
PLCB4	NM_000933.3	TATTCGGTCGGGAGCCATACCAAAGGATCCCAAAATCTTGGCTGCTCTTGAAGCTGTTGGAAAATCAGAAAATGATCTGGAAGGGCGGATAGTTTGTGTC
PLCE1	NM_001165979.1	CCCATGGAAGGATAAGCGTTGGTCCATGCTTAAAGCAATGTGTCCGAGACACTGTATGTGAGTATCGCGCCACCCTCCAAAGGACTTCAATATCGCAGTA
PLCG2	NM_002661.2	GCTTGAAAATCTTACACCAGGAAGCGATGAATGCGTCCACGCCCACCATTATCGAGAGTTGGCTGAGAAAGCAGATATATTCTGTGGATCAAACCAGAAG
PLD1	NM_002662.3	AGTCCAGAAATCTTCCTGAAACGCCCAGTGGTTGAGGGAAATCGTTGGAGGTTGGACTGCATTCTTAAACGAAAAGCACAACAAGGAGTGAGGATCTTCA
PML	NM_002675.3	TCGGAGGAGGAGTTCCAGTTTCTGCGCTGCCAGCAATGCCAGGCGGAAGCCAAGTGCCCGAAGCTGCTGCCTTGTCTGCACACGCTGTGCTCAGGATGCC
POLB	NM_002690.1	CAACGGGGGAATCACCGACATGCTCACAGAACTCGCAAACTTTGAGAAGAACGTGAGCCAAGCTATCCACAAGTACAATGCTTACAGAAAAGCAGCATCT
POLD1	NM_002691.2	GGACTGGGTGTCAGGTCACTTCCCGTCGCCCATCCGGCTGGAGTTTGAGAAGGTCTACTTCCCATACCTGCTTATCAGCAAGAAGCGCTACGCGGGCCTG
POLD4	NM_021173.2	AGGCACCACGTAAGACCTCCTGCCCTTAGCTCTCTTGCTCACCACCCAAGAACCTCAGGACAGAAGCGAGAGCCCATTGCTCCTGCTCAGCTCAGCCCGG
POLE2	NM_002692.2	GAGAGTGTATCCTGTGCCCGATCTACTTGTCATTGCAGACAAATATGATCCTTTCACTACGACAAATACCGAATGCCTCTGCATAAACCCTGGCTCTTTT
POLR2D	NM_004805.3	CTTCATCTTTCTTGGGCCTGCACCTCCAAGATAACAAAGAAGAAGCAATGGTCGTGCCAAAGAGGTCCACAACCAGGTGTGCACTGTTCACTGCAGCCCA
POLR2H	NM_001278698.1	ATGAGGCTGCAGGGGGATGCCAACAACCTGCATGGATTCGAGGTGGACTCCAGAGTTTATCTCCTGATGAAGAAGCTAGCCTTCTGAACCTCGCCTGAAG
POLR2J	NM_006234.4	GACCTGGATGTGGACTTGAGCAGCGGTGACTTCGCAAGCAAATGGATTGTCAGGCTTGATGCAGGCAGATGACCTGTTTCAGGGGCGTCCGGCTGGCAGG
PPARG	NM_015869.3	GAGCAAAGAGGTGGCCATCCGCATCTTTCAGGGCTGCCAGTTTCGCTCCGTGGAGGCTGTGCAGGAGATCACAGAGTATGCCAAAAGCATTCCTGGTTTT
PPARGC1A	NM_013261.3	GAACAAGCACTTCGGTCATCCCAGTCAAGCTGTTTTTGACGACGAAGCAGACAAGACCGGTGAACTGAGGGACAGTGATTTCAGTAATGAACAATTCTCC
PPP2CB	NM_001009552.1	GGACAAGACATTTCTGAAACCTTTAACCATGCCAATGGTCTCACACTGGTTTCTCGTGCCCACCAGCTTGTAATGGAGGGATACAATTGGTGTCATGATC
PPP2R1A	NM_014225.3	AACTTAACTCCTTGTGCATGGCCTGGCTTGTGGATCATGTATATGCCATCCGCGAGGCAGCCACCAGCAACCTGAAGAAGCTAGTGGAAAAGTTTGGGAA
PPP2R2B	NM_181676.2	ATGGCTCCCCCAGCAGAATGCAGCTTACTTTCTTCTGTCTACTAATGATAAAACTGTGAAGCTGTGGAAAGTCAGCGAGCGTGATAAGAGGCCAGAAGGC
PPP2R2C	NM_181876.2	ACTCCCATGCACGATTTTTTGGAATCTTCCTCCTGACTGTGAGGTGGGTGTTCATTCATTTCCTCCATAAACACCAACTTCTCGAAGCGTGCCAGGCTCT
PPP3CA	NM_000944.4	GGTGCCTACTTCCACTGTAAGAAAGAATCTTGGTGGATTTGTGTCTCAAATCAGATAAGAGAAGCCTGTTTAAAGAGCAGATGCCATCTTCTGGCTTCCT
PPP3CB	NM_001142354.1	CTTCCCAGGGACTCTCACATCTCGGGCCCCAAATGGACAGATCACCCGAGGAGCTGGAGGGGTCGGCCAAGCTGACTGTAAATTTCACAGTCTCTCTGAA
PPP3CC	NM_005605.3	AGCAGAAGGAAGCACTACAGTTCGTAAGGAGATCATCAGGAATAAGATCAGAGCCATTGGGAAGATGGCACGGGTCTTTTCAATTCTTCGGCAAGAAAGT
PPP3R1	NM_000945.3	GCCATCGCTGTTCCTTCAACTGAGTGCTGCACATCATGGGCTCTGTCTGTGAGAGAAAAATCCCGGTGCTTGGTGTCCTTGCATGACATGGAGTTTTGCA
PPP3R2	NM_147180.2	CGCTGTGCATGTTTGAGGGGTAGGAGTTCATTTGGCCTCCTCCTGACTTGTTGCTCCAGCTCCTGAACAGAAACTAGCTTCAGGGCTCTTATAGGAAATG
PRDM1	NM_182907.1	CATCCCTGCCAACCAGGAACTTCTTGTGTGGTATTGTCGGGACTTTGCAGAAAGGCTTCACTACCCTTATCCCGGAGAGCTGACAATGATGAATCTCACA
PRKAA2	NM_006252.2	ATAGTGGTGACCCTCAAGACCAGCTTGCAGTGGCTTATCATCTTATCATTGACAATCGGAGAATAATGAACCAAGCCAGTGAGTTCTACCTCGCCTCTAG
PRKACA	NM_002730.3	GAACCACTATGCCATGAAGATCCTCGACAAACAGAAGGTGGTGAAACTGAAACAGATCGAACACACCCTGAATGAAAAGCGCATCCTGCAAGCTGTCAAC
PRKACB	NM_182948.2	GAGTTAAAGGCAGAACTTGGACATTATGTGGAACTCCAGAGTATTTGGCTCCAGAAATAATTCTCAGCAAGGGCTACAATAAGGCAGTGGATTGGTGGGC
PRKACG	NM_002732.2	CCTCCAAACTCAGCTCTGACCTCAAGCATCTGCTGCGGAGCCTGCTGCAGGTGGACCTCACCAAGCGCTTCGGAAACCTCAGGAACGGGGTTGGCGACAT
PRKAR1B	NM_001164759.1	CGTGTGCTGGGGCCCTGCTCTGAGATCCTCAAGAGGAACATTCAGCGTTACAACAGCTTCATCTCCCTCACCGTCTGAGCACAGCTCCCGCCCTGCAGCC
PRKAR2A	NM_004157.2	ATTTAGAAAACTTGAAAGTCAGCACTAAAGGATGGGCAGAGGTTCAACCCACACCTCCACTTTGCTTCTGAAGGCCCATTCATTAGACCACTTGTAAAGA
PRKAR2B	NM_002736.2	GAAAAGGAACATCGCTACCTATGAAGAACAGTTAGTTGCCCTGTTTGGAACGAACATGGATATTGTTGAACCCACTGCATGAAGCAAAAGTATGGAGCAA
PRKCA	NM_002737.2	CCGGCAGTGCTTCCCTTCCTTTCATCCACTGGCCTCGTGTGGTCCATGCAGGGCCACTGTCTGCCCTTTCTGATGCCACGTATTAGGCTTTCTTACTCAG
PRKCB	NM_212535.1	GCATTTGGAGTCCTGCTGTATGAAATGTTGGCTGGGCAGGCACCCTTTGAAGGGGAGGATGAAGATGAACTCTTCCAATCCATCATGGAACACAACGTAG
PRKCG	NM_002739.3	TCATCTGGGGTATCGGAAAGCAGGGCCTGCAATGTCAAGTCTGCAGCTTTGTGGTTCATCGACGATGCCACGAATTTGTGACCTTCGAGTGTCCAGGCGC
PRKDC	NM_006904.6	GCAAGTTAGTGAAACAGCTGTCTCCGTAAATGGAGGAAATGTGGGGAAGCCTTGGAATGCCCTTCTGGTTCTGGCACATTGGAAAGCACACTCAGAAGGC
PRKX	NM_005044.1	CAGTGAAGCTGGGTGCGGTGGTGCACTCCTGTAACCCTGGGACTTTGGGAAGCTGAGGCAGGAAGATTGAGCCTAGGAGTTCGAGACTGACCTGGGCAGC
PRL	NM_000948.3	AAGACTTTCTGAGCCTGATAGTCAGCATATTGCGATCCTGGAATGAGCCTCTGTATCATCTGGTCACGGAAGTACGTGGTATGCAAGAAGCCCCGGAGGC
PRLR	NM_001204318.1	ACCTACCCTGATTGACTTAAAAACTGGTTGGTTCACGCTCCTGTATGAAATTCGATTAAAACCCGAGAAAGCAGCTGAGTGGGAGATCCATTTTGCTGGG
PRMT8	NM_019854.3	GTCTAGGACAGATTGCTTCCACTAGAACCTGGAGACATAGCATCTTTGATAGCATAAGCCAGATTATCTGTGTGTGCGGTGGTGTGCGTGTGCGTGCATG
PROM1	NM_006017.1	AGCCTGCGGTCATCTCTCAATGACCCTCTGTGCTTGGTGCATCCATCAAGTGAAACCTGCAACAGCATCAGATTGTCTCTAAGCCAGCTGAATAGCAACC
PTCH1	NM_000264.3	AATCTCCTTCTCTCGGATCATTGTGATGGATGCTGGAACCTCAGGGTATGGAGCTCACATCAGTTCATCATGGTGGGTGTTAGAGAATTCGGTGACATGC
PTCRA	NM_138296.2	ACACCGGGTGGGGCGCTGTGGCTGGGGGTCCTGCGGCTGCTGCTCTTCAAGCTGCTGCTGTTTGACCTGCTCCTGACCTGCAGCTGCCTGTGCGACCCCG
PTEN	NM_000314.3	TGTGGTCTGCCAGCTAAAGGTGAAGATATATTCCTCCAATTCAGGACCCACACGACGGGAAGACAAGTTCATGTACTTTGAGTTCCCTCAGCCGTTACCT
PTPN11	NM_002834.3	TGTCAAATACTGGCCTGATGAGTATGCTCTAAAAGAATATGGCGTCATGCGTGTTAGGAACGTCAAAGAAAGCGCCGCTCATGACTATACGCTAAGAGAA
PTPN5	NM_001039970.1	CACTTTGTGTCCTGCTGCAATGTGTTCTGTCTGTCCATCCATCTCTGCCCTCTGTACCGGACACTGTGTCTCCTCAGCCAGGAAGGGGTAATGAGCTCCA
PTPRR	NM_001207015.1	AAACCAGTGAGCAGTATGAATTTGTGCACCATGCTCTGTGCCTGTATGAGAGCAGACTTTCAGCAGAGACTGTCCAGTGAGTCATTGAAGACTTGTCAGA
PTTG2	NM_006607.2	TACTCTGATCTACGTTGATAAGGAAATTGGAGAACCAGGCACCCGTGTGGCTGCCAAGGATGTGCTGAAGCTGGAGTCTAGACCTTCAATCAAAGCATTA
RAC1	NM_198829.1	AAAGACCTTCGTCTTTGAGAAGACGGTAGCTTCTGCAGTTAGGAGGTGCAGACACTTGCTCTCCTATGTAGTTCTCAGATGCGTAAAGCAGAACAGCCTC
RAC2	NM_002872.3	GCTGCCACAACTTGTGTACCTTCAGGGATGGGGCTCTTACTCCCTCCTGAGGCCAGCTGCTCTAATATCGATGGTCCTGCTTGCCAGAGAGTTCCTCTAC
RAC3	NM_005052.2	GCCTGAGGGCTGGCGGGGAGCAGCCCTGGACGTGTCCGCTGTTGTGTTGAGACGTGTGGTGTCCCTGAGTCGGCTGTGGGGAGCGGTGGGGGTGGGCCGG
RAD21	NM_006265.2	GATGAGGATGATAATGTATCAATGGGTGGGCCTGATAGTCCTGATTCAGTGGATCCCGTTGAACCAATGCCAACCATGACTGATCAAACAACACTTGTTC
RAD50	NM_005732.2	GCCAGGACCATACCGGGTCTTGATTCAGTCACATGGCATGGTTTTGTGCCATCTGTAGCTATAATGAGCATGTTTGCCTAGACAGCTTTTCTCAACTGGG
RAD51	NM_133487.2	AGACCACCAGACCCAGCTCCTTTATCAAGCATCAGCCATGATGGTAGAATCTAGGTATGCACTGCTTATTGTAGACAGTGCCACCGCCCTTTACAGAACA
RAD52	NM_134424.2	AAGGTGTGCTACATTGAGGGTCATCGGGTAATTAATCTGGCCAATGAGATGTTTGGTTACAATGGCTGGGCACACTCCATCACGCAGCAGAATGTGGATT
RAF1	NM_002880.2	CCTATGGCATCGTATTGTATGAACTGATGACGGGGGAGCTTCCTTATTCTCACATCAACAACCGAGATCAGATCATCTTCATGGTGGGCCGAGGATATGC
RASA4	NM_001079877.2	TAGAGGGGAGAGGTAGAGGTAGCCACGAGCTGATAATTACAGACAAGAGATGCGGAGTATGTGGGGGCTCATTATCCTGCATAGTCTATCTTTGTATATC
RASAL1	NM_004658.1	TTGCACTGAGTGAAACTTGCCCTCTGGCTTGATTCAGACTGGAGTGGATAGGATAAGGAACCTGACTTATTTGACTGAGACTGGGGTCTCTACTTCACCA
RASGRF1	NM_153815.2	CGGAAGACGGCCTGGTCAACTTCTCCAAGATGAGGATGATATCCCATATTATCCGAGAGATTCGCCAGTTTCAACAAACTGCCTACAAAATAGAGCACCA
RASGRF2	NM_006909.1	GAGTCCACCAGGCTTTAACAACACCGAGAGAACATGTGATAAAGAGTTTATTATACGGAGAACGGCTACCAATCGAGTTCTGAACGTCCTCCGTCACTGG
RASGRP1	NM_005739.3	ACGATCTCATTGACAGCTGCATTCAATCTTTTGATGCAGATGGAAACCTGTGTCGAAGTAACCAACTGTTGCAAGTCATGCTGACCATGCACCGAATTGT
RASGRP2	NM_001098670.1	CAGACGGTGGAGGATGGGGTGTTTGACATCCACTTGTAATAGATGCTGTGGTTGGATCAAGGACTCATTCCTGCCTTGGAGAAAATACTTCAACCAGAGC
RB1	NM_000321.1	CCTATCTCCGGCTAAATACACTTTGTGAACGCCTTCTGTCTGAGCACCCAGAATTAGAACATATCATCTGGACCCTTTTCCAGCACACCCTGCAGAATGA
RBX1	NM_014248.2	ATTATGGATCTTTGCATAGAATGTCAAGCTAACCAGGCGTCCGCTACTTCAGAAGAGTGTACTGTCGCATGGGGAGTCTGTAACCATGCTTTTCACTTCC
RELA	NM_021975.2	GAAGCATTAACTTCTCTGGAAAGGGGGGAGCTGGGGAAACTCAAACTTTTCCCCTGTCCTGATGGTCAGCTCCCTTCTCTGTAGGGAACTCTGGGGTCCC
RELN	NM_005045.2	GGCAACCCCACCTACTACGTTCCGGGACAAGAATACCATGTGACAATTTCAACAAGCACCTTTTTTGACGGCTTGCTGGTGACAGGACTATACACATCTA
RET	NM_020630.4	AGGAGCCAGGGTCGGATTCCAGTTAAATGGATGGCAATTGAATCCCTTTTTGATCATATCTACACCACGCAAAGTGATGTATGGTCTTTTGGTGTCCTGC
RFC3	NM_002915.3	CTGGCTCATAGACTTGCAGAGAAGTCTTGTAGAAATCTCAGAAAAGCCCTGCTTATGTGTGAAGCCTGCAGAGTGCAACAATATCCTTTTACTGCAGATC
RFC4	NM_181573.2	ACAGGTGGAAAGGAGATCACAGAGAAAGTGATTACAGACATTGCCGGGGTAATACCAGCTGAGAAAATTGATGGAGTATTTGCTGCCTGTCAGAGTGGCT
RHOA	NM_001664.2	GGTACTCTGGTGAGTCACCACTTCAGGGCTTTACTCCGTAACAGATTTTGTTGGCATAGCTCTGGGGTGGGCAGTTTTTTGAAAATGGGCTCAACCAGAA
RIN1	NM_004292.2	CTGTGTCTGCCACCACCTTTGTCTGATACTTGTTTCCAGGGAAGCTGGGGGAACTGCCACATCTGAGGAACTGGAATAAAGATGAGGGGGCTTCGGGGGC
RNF43	NM_017763.4	GGCTGAAAATATCCTCTTCTCTGCCCAATCAGGAATGCTACCTGTTTTTGGGAATAAACTTTAGAGAAAGGAAGGGCCAAAACTACGACTTGGCTTTCTG
RPA3	NM_002947.3	CCTTCTCCACCCCTTTCAGAGACAGCGCGATTGCGATTTAGGTTTCCGCGCATTTAATTGGCGAAGCTGGAGCGCTAGTCTTCGCTGATTGGTGCCGAGA
RPS27A	NM_002954.5	GAATGGCAAAATTAGTCGCCTTCGTCGAGAGTGCCCTTCTGATGAATGTGGTGCTGGGGTGTTTATGGCAAGTCACTTTGACAGACATTATTGTGGCAAA
RPS6KA5	NM_004755.2	GTGGAACTATTGAATACATGGCACCAGATATTGTCAGAGGGGGAGATTCAGGACATGACAAGGCAGTTGACTGGTGGAGTTTGGGTGTTCTAATGTATGA
RPS6KA6	NM_014496.1	AGCCTGTAGCTGCTTCAAGCTTAGCCCAGCGACGGAGCATGAAAAAGCGAACATCAACTGGCCTGTAAGATTTGTGGTGTTCCTAGGCCAAACTGGATGA
RRAS2	NM_001102669.2	AGTGGAAACTACAGAAACTGTGGTAGAACTTTTACTTGCTGGTCTGGTCTTGGTTGTACCCATCTTTGGCCAGTCACATAACTACTCAAGAAACCTTCCC
RUNX1	NM_001754.4	CAGCCATGAAGAACCAGGTTGCAAGATTTAATGACCTCAGGTTTGTCGGTCGAAGTGGAAGAGGGAAAAGCTTCACTCTGACCATCACTGTCTTCACAAA
RUNX1T1	NM_004349.2	CTTTGACAGAGAGCCTTTGCACTCAGAACATCCAAGCAAGCGACCATGCACTATTAGCCCAGGCCAGCGGTACAGTCCAAATAACGGCTTATCCTACCAG
RXRG	NM_006917.3	TATGTCATGCTGCTGACAAGCAGCTTTTCACCCTCGTTGAATGGGCCAAGCGTATTCCCCACTTCTCTGACCTCACCTTGGAGGACCAGGTCATTTTGCT
SETBP1	NM_015559.2	GGGGACCAGAAGGTGTCCCGTGCTGGAAAAAATAGCAAAGCCACGAAGGAGGAAGAAAGAAGCCACTCCAAAAAGAAGCTCCTCACAGCCAGTGACCTTG
SETD2	NM_014159.6	AACAACTGAACGAGGAAGGGATGCTGTTGGCTTCAGAGATCAAACACCTGCCCCGAAGACTCCTAATAGGTCAAGAGAGAGAGACCCAGACAAGCAAACT
SF3B1	NM_001005526.1	GGAAGTTCTTGGGAGCGCCAGTTCCGTCTGTGTGTTCGAGTGGACAAAATGGCGAAGATCGCCAAGACTCACGAAGATATTGAAGCACAGATTCGAGAAA
SFN	NM_006142.3	TGGGCCTGGCCCTGAACTTTTCCGTCTTCCACTACGAGATCGCCAACAGCCCCGAGGAGGCCATCTCTCTGGCCAAGACCACTTTCGACGAGGCCATGGC
SFRP1	NM_003012.3	CAGAGTCCTTAGTGGAGGGGTTTACCTGGAACATTAGTAGTTACCACAGAATACGGAAGAGCAGGTGACTGTGCTGTGCAGCTCTCTAAATGGGAATTCT
SFRP2	NM_003013.2	GAAGGAGATAACCTACATCAACCGAGATACCAAAATCATCCTGGAGACCAAGAGCAAGACCATTTACAAGCTGAACGGTGTGTCCGAAAGGGACCTGAAG
SFRP4	NM_003014.2	AATGGAGAGATCAGCTTAGTAAAAGATCCATACAGTGGGAAGAGAGGCTGCAGGAACAGCGGAGAACAGTTCAGGACAAGAAGAAAACAGCCGGGCGCAC
SGK2	NM_170693.1	AGATGGTTACTGGAGCTCTAGCTGCCTATTTTGTGTTTAGGGAAGGGAAAATGGAGGAAAGGGGAGAAGAGCAAAGGGCGCTTTTAAAGAGCTTTCCCAA
SHC1	NM_183001.4	TGGCCTTGTGGATAAGGGAGAGTTGACCGTTTTCATCCTGGCCTCCTTTTGCTGTTTGGATGTTTCCACGGGTCTCACTTATACCAAAGGGAAAACTCTT
SHC2	NM_012435.2	CTCCGTGCCTGCCACGCGCCAGGTCATCGCCAACCACCACATGCCGTCCATCTCCTTCGCGTCAGGCGGAGACACGGACATGACGGATTACGTGGCCTAC
SHC3	NM_016848.5	GATTGCAAAGAGGTCATTGCAGGACTCAGACAGACCTTGCAGTGGGTTTCAGAGTAATACTCAGGTTCTCCCATGGAACTTTCAAAGCTGGCTCTAAGAA
SHC4	NM_203349.2	AGCAGCCACCAGTAGGTGGTGTTTCAGATATGCGGATCAAAGTTCAAGCCACGGAACAAATGGCTTACTGCCCCATACAGTGTGAAAAGTTGTGCTATTT
SIN3A	NM_015477.1	TTCTTCTATGGCAGATGCCAGCAAACATGGTGGTGGAACAGAATCGTTATTTTTTGATAAGGTCCGAAAGGCTCTTCGGAGTGCAGAAGCCTACGAAAAT
SIRT4	NM_012240.1	AACTGAATTCTCGTTGTGGAGAGTTGCTGCCTTTGATAGACCCATGCTGACCACAGCCTGATATTCCAGAACCTGGAACAGGGACTTTCACTTGAATCTT
SIX1	NM_005982.3	ACTGAGTGCGCCGGCCGTTCCGTGTCCAGAACCTCCCCTACTCCTCCGCCTTCTCTTCCTTGGCCGCCCACCGCCAAGTTCCGACTCCGGTTTTCGCCTT
SKP1	NM_170679.2	CCCAGGTACGCAAAGAGAACCAGTGGTGTGAAGAGAAGTGAAATGTTGTGCCTGACACTGTAACACTGTAAGGATTGTTCCAAATACTAGTTGCACTGCT
SKP2	NM_005983.2	AAAATCTGCACCCGGATGTGACTGGTCGGTTGCTGTCTCAAGGGGTGATTGCCTTCCGCTGCCCACGATCATTTATGGACCAACCATTGGCTGAACATTT
SMAD2	NM_001003652.1	AGATGAGTAATATTTTTTCCAGTAGGTTCCACAGAGACACCTTGGGGGCTGGCTTAGGGGAGGCTGTTGGAGTTCTCACTGACTTAGTGGCATATTTATT
SMAD3	NM_005902.3	TTAAAGGACAGTTGAAAAGGGCAAGAGGAAACCAGGGCAGTTCTAGAGGAGTGCTGGTGACTGGATAGCAGTTTTAAGTGGCGTTCACCTAGTCAACACG
SMAD4	NM_005359.3	AGGTTGCACATAGGCAAAGGTGTGCAGTTGGAATGTAAAGGTGAAGGTGATGTTTGGGTCAGGTGCCTTAGTGACCACGCGGTCTTTGTACAGAGTTACT
SMAD9	NM_005905.2	TAACCTGATGCCAGTACAGTGCAATTGGAAAAGCAGGACTTTGGTGCCTGTGCTATAAGCAGCAGATTTTGTGGGAGGAAACACTTGAGAGGCGATATTG
SMARCA4	NM_003072.3	GCCCTGTCCTGGCATCAGTAGCATCTGTAACAGCATTAACTGTCTTAAAGAGAGAGAGAGAGAATTCCGAATTGGGGAACACACGATACCTGTTTTTCTT
SMARCB1	NM_003073.3	AGAAGGAGAACTCACCAGAGAAGTTTGCCCTGAAGCTGTGCTCGGAGCTGGGGTTGGGCGGGGAGTTTGTCACCACCATCGCATACAGCATCCGGGGACA
SMC1A	NM_006306.2	TCAAGAGGATCATTCAGAGCCGAGAGAGGGAAATGAAAGACTTGAAGGAGAAGATGAACCAGGTAGAGGATGAGGTGTTTGAAGAGTTTTGTCGGGAGAT
SMC1B	NM_148674.3	CTCCCTAAAAGAAGAGTTCTATTCCAGAGCCGACGCGCTGATCGGCATCTATCCTGAGTACGATGACTGCATGTTCAGCCGAGTTTTGACCCTAGATCTT
SMC3	NM_005445.3	TGTGACCCGGCTCCATTTTACTTGTTTGATGAAATTGACCAGGCTCTGGATGCTCAGCACAGAAAGGCTGTGTCAGATATGATTATGGAACTTGCTGTAC
SMO	NM_005631.3	AACGAGACCATGCTGCGCCTGGGCATTTTTGGCTTCCTGGCCTTTGGCTTTGTGCTCATTACCTTCAGCTGCCACTTCTACGACTTCTTCAACCAGGCTG
SOCS1	NM_003745.1	TTAACTGTATCTGGAGCCAGGACCTGAACTCGCACCTCCTACCTCTTCATGTTTACATATACCCAGTATCTTTGCACAAACCAGGGGTTGGGGGAGGGTC
SOCS2	NM_003877.3	GGAACGGCACTGTTCACCTTTATCTGACCAAACCGCTCTACACGTCAGCACCATCTCTGCAGCATCTCTGTAGGCTCACCATTAACAAATGTACCGGTGC
SOCS3	NM_003955.3	GGAGGATGGAGGAGACGGGACATCTTTCACCTCAGGCTCCTGGTAGAGAAGACAGGGGATTCTACTCTGTGCCTCCTGACTATGTCTGGCTAAGAGATTC
SOS1	NM_005633.2	TACCGGAGTACACTGGAAAGGATGCTTGATGTAACAATGCTACAGGAAGAGAAAGAGGAGCAGATGAGGCTGCCTAGTGCTGATGTTTATAGATTTGCAG
SOS2	NM_006939.2	AGAGACATTAGTACGTGTCCAAATTCGCCAAGCACTCCTCCTAGCACACCCTCTCCAAGGGTACCGCGTCGATGCTATGTGCTCAGTTCTAGTCAGAATA
SOST	NM_025237.2	GAGGCAGAAATGGAAGCATTTTCACCGCCCTGGGGTTTTAAGGGAGCGGTGTGGGAGTGGGAAAGTCCAGGGACTGGTTAAGAAAGTTGGATAAGATTCC
SOX17	NM_022454.3	AGCCACGGGGCCATTTCCTCGGTGGTGTCCGACGCCAGCTCCGCGGTATATTACTGCAACTATCCTGACGTGTGACAGGTCCCTGATCCGCCCCAGCCTG
SOX9	NM_000346.2	CAGTGGCCAGGCCAACCTTGGCTAAATGGAGCAGCGAAATCAACGAGAAACTGGACTTTTTAAACCCTCTTCAGAGCAAGCGTGGAGGATGATGGAGAAT
SP1	NM_003109.1	AGCCCTGGTGCTACTTGCTTGAAGTTTTCAGTGTAAGTACCCTGATGCCTTTTGGACCTTGGGATCAGATCAAGAGTTTTGGAGATCAGGTACCAAGGAA
SPOP	NM_001007226.1	GCCTTGTCTCTTGGGTCTGAGTCCCTTGCTTAAGGGATTTTGAAGTCCTAGTTTTCAGCTTGCAGAGATTATGTCTGAAATGCCTAATGAGTCGCAGGGA
SPP1	NM_000582.2	CGCCTTCTGATTGGGACAGCCGTGGGAAGGACAGTTATGAAACGAGTCAGCTGGATGACCAGAGTGCTGAAACCCACAGCCACAAGCAGTCCAGATTATA
SPRY1	NM_005841.1	GGATGACTTGAAGGGTTCCTTGAAAGAGGACCTGACACAGCACAAGTTCATTTGTGAACAGTGTGGGAAGTGCAAGTGTGGAGAATGCACTGCTCCCAGG
SPRY2	NM_005842.2	AAAGAGGAAATACTCCGCGTGCGCTTGTAGAAGGGGAGTCGTCTCCAGCTCCGAACCCCGGAGTGTTCATCAGCGGGGAATCTGGCTCCGAATTCTCTTT
SPRY4	NM_030964.3	CTCCCTTCCAACTGCATCAACTAACTCTCGGGGGTGTTCTGCTCACCACACCGTCCTTCGGTTCTTACTGAGTCACAGACTCGCCTGCCCACTACGTGTC
SRSF2	NM_003016.3	ATCGCTACACCAAGGAGTCCCGCGGCTTCGCCTTCGTTCGCTTTCACGACAAGCGCGACGCTGAGGACGCTATGGATGCC
SSX1	NM_005635.2	AAGAGAAGCAAGGCCTTTGATGATATTGCCACATACTTCTCTAAGAAAGAGTGGAAAAAGATGAAATACTCGGAGAAAATCAGCTATGTGTATATGAAGA
STAG2	NM_001042749.1	ATGTCCTCAGAAGGGAGGATTGAGGATCTTAATGAGGGAATGGATTTTGACACCATGGATATAGATTTGCCACCATCAAAGAACAGACGAGAGAGAACAG
STAT1	NM_007315.2	TTTGCTGTATGCCATCCTCGAGAGCTGTCTAGGTTAACGTTCGCACTCTGTGTATATAACCTCGACAGTCTTGGCACCTAACGTGCTGTGCGTAGCTGCT
STAT3	NM_139276.2	AGACTTGGGCTTACCATTGGGTTTAAATCATAGGGACCTAGGGCGAGGGTTCAGGGCTTCTCTGGAGCAGATATTGTCAAGTTCATGGCCTTAGGTAGCA
STAT4	NM_003151.2	AGACAATGGATCAGAGTGACAAGAATAGTGCCATGGTGAATCAGGAAGTTTTGACACTGCAGGAAATGCTTAACAGCCTCGATTTCAAGAGAAAGGAGGC
STK11	NM_000455.4	GCTGAAGCACCAGTGCCCATCCCACCGAGCCCAGACACCAAGGACCGGTGGCGCAGCATGACTGTGGTGCCGTACTTGGAGGACCTGCACGGCGCGGACG
STMN1	NM_203401.1	CCTCCAAAGAAGAAGGATCTTTCCCTGGAGGAAATTCAGAAGAAATTAGAAGCTGCAGAAGAAAGACGCAAGTCCCATGAAGCTGAGGTCTTGAAGCAGC
SUV39H2	NM_024670.3	ACCAGGATGGTTTTTTGGAGTACCAAGCAAGGGGAATGGAGCACTTTAAGGGCGCCTGTTAGTAACATGAATTGGAAATCTGTGTCGAGTACCTCTGATC
SYK	NM_003177.3	CGGACTCTCCAAAGCACTGCGTGCTGATGAAAACTACTACAAGGCCCAGACCCATGGAAAGTGGCCTGTCAAGTGGTACGCTCCGGAATGCATCAACTAC
TBL1XR1	NM_024665.4	GGGCAAGATGTTCCAAGCAACAAGGATGTCACATCTCTAGATTGGAATAGTGAAGGTACACTTCTAGCAACTGGTTCCTATGATGGGTTTGCCAGAATAT
TCF3	NM_003200.2	ATACGTGTCAACACAGCTGGCTGGATGATTGGGACTTTAAAACGACCCTCTTTCAGGTGGATTCAGAGACCTGTCCTGTATATAACAGCACTGTAGCAAT
TCF7L1	NM_031283.1	TGCAGCTCTGCCATTGTGACATTTCCTGTTACCCAGCCCAAGTTTTCATCGTCTGCTCAATACCGTGGGTTCTTCTTCGTCCTCTGTCCTCTGCCCAGTG
TCL1B	NM_004918.2	GGAGGAAGTACCGAGCAGCGGATTCCAGTTTCTGGGAAATAGCAGACCATGGCCAGATTGACTCTATGGAGCAGCTGGTCCTAACATATCAGCCGGAGAG
TET2	NM_001127208.2	CTCATAATGTCCAAATGGGACTGGAGGAAGTACAGAATATAAATCGTAGAAATTCCCCTTATAGTCAGACCATGAAATCAAGTGCATGCAAAATACAGGT
TFDP1	NM_007111.4	GCCGCTTATTTGCCGTGAGTTTGGACGGCACCCCTGCTGGCGGATAGCAAGACTCTGTGGAGTTTGTTCAGTGGTACGGTGTCCAAGCAAACAGCAGAAT
TGFB1	NM_000660.3	TATATGTTCTTCAACACATCAGAGCTCCGAGAAGCGGTACCTGAACCCGTGTTGCTCTCCCGGGCAGAGCTGCGTCTGCTGAGGCTCAAGTTAAAAGTGG
TGFB2	NM_003238.2	AAGCCAGAGTGCCTGAACAACGGATTGAGCTATATCAGATTCTCAAGTCCAAAGATTTAACATCTCCAACCCAGCGCTACATCGACAGCAAAGTTGTGAA
TGFB3	NM_003239.2	CCCTCGATCATATTTCCCCTTGGACACTTGGTTAGACGCCTTCCAGGTCAGGATGCACATTTCTGGATTGTGGTTCCATGCAGCCTTGGGGCATTATGGG
TGFBR2	NM_001024847.1	ATTTGGAGAATGTTGAGTCCTTCAAGCAGACCGATGTCTACTCCATGGCTCTGGTGCTCTGGGAAATGACATCTCGCTGTAATGCAGTGGGAGAAGTAAA
THBS1	NM_003246.2	ACCCTCGTCACATAGGCTGGAAAGATTTCACCGCCTACAGATGGCGTCTCAGCCACAGGCCAAAGACGGGTTTCATTAGAGTGGTGATGTATGAAGGGAA
THBS4	NM_003248.3	GCAGTTCTTGGGTCAAATGACACAATTAAACCAACTCCTGGGAGAGGTGAAGGACCTTCTGAGACAGCAGGTTAAGGAAACATCATTTTTGCGAAACACC
THEM4	NM_053055.4	GAAGCTTTGATGATGGCCTGGGCTTTGAATACGTGATGTTCTACAATGACATTGAGAAAAGGATGGTTTGCTTATTTCAAGGAGGCCCTTACCTGGAAGG
TIAM1	NM_003253.2	TCCTTCTATCTGAAATCAGTCTCCTAGCTGGGGAAACCTCTTTCACACACAAAATGAAATGTGTACAGCTTGCCGTGTTCTGACTGTACCCTTCCCTCTT
TLR2	NM_003264.3	CTGCTTTCAACTGGTAGTTGTGGGTTGAAGCACTGGACAATGCCACATACTTTGTGGATGGTGTGGGTCTTGGGGGTCATCATCAGCCTCTCCAAGGAAG
TLR4	NM_138554.2	ACTCAGAAAAGCCCTGCTGGATGGTAAATCATGGAATCCAGAAGGAACAGTGGGTACAGGATGCAATTGGCAGGAAGCAACATCTATCTGAAGAGGAAAA
TLX1	NM_005521.3	ACCACACATCCCAGCCCAATCCAGGTACGCACAGACAGGTTTTCACATAAATGCAGCCCATTTCTCCAGAACCCATTTGAGGGGTGGGGGGGTGTTAATT
TMPRSS2	NM_005656.2	GGAGAAAGGGAAGACCTCAGAAGTGCTGAACGCTGCCAAGGTGCTTCTCATTGAGACACAGAGATGCAACAGCAGATATGTCTATGACAACCTGATCACA
TNC	NM_002160.3	CGCCAACTGAAAAAGTGGGAAAGGATGTCTGGAGGCGAGGCGTCCCATTACAGAGGAAGGAGCTCGCTATATAAGCCAGCCAAAGTTGGCTGCACCGGCC
TNF	NM_000594.2	AGCAACAAGACCACCACTTCGAAACCTGGGATTCAGGAATGTGTGGCCTGCACAGTGAAGTGCTGGCAACCACTAAGAATTCAAACTGGGGCCTCCAGAA
TNFAIP3	NM_006290.2	CAAAGCCCTCATCGACAGAAACATCCAGGCCACCCTGGAAAGCCAGAAGAAACTCAACTGGTGTCGAGAAGTCCGGAAGCTTGTGGCGCTGAAAACGAAC
TNFRSF10A	NM_003844.2	CACAACGAGATTCTGAGCAACGCAGACTCGCTGTCCACTTTCGTCTCTGAGCAGCAAATGGAAAGCCAGGAGCCGGCAGATTTGACAGGTGTCACTGTAC
TNFRSF10B	NM_003842.3	GCATCTCCTGCAAATATGGACAGGACTATAGCACTCACTGGAATGACCTCCTTTTCTGCTTGCGCTGCACCAGGTGTGATTCAGGTGAAGTGGAGCTAAG
TNFRSF10C	NM_003841.2	TGCAGCTGTGGGAACCTCTCCACGCGCACGAACTCAGCCAACGATTTCTGATAGATTTTTGGGAGTTTGACCAGAGATGCAAGGGGTGAAGGAGCGCTTC
TNFRSF10D	NM_003840.3	GTATCTTTGGGAAGCCATGTGTCTGGTTTGTCGTGCTGGGACAGTCATGGGACTGCATCTTCCGACTTGTCCACAGCAGATGAGGACAGTGAGAATTAAG
TNFSF10	NM_003810.2	GGGGGGACCCAGCCTGGGACAGACCTGCGTGCTGATCGTGATCTTCACAGTGCTCCTGCAGTCTCTCTGTGTGGCTGTAACTTACGTGTACTTTACCAAC
TNN	NM_022093.1	GCGGTATGAGGTGAGAGTGGATTTACAGACTGCCAATGAATCTGCCTATGCTATATATGATTTCTTCCAAGTGGCCTCCAGCAAGGAGCGGTATAAGCTG
TNR	NM_003285.2	CAAAAGACATCACAATTAGCAATGTGACCAAGGACTCAGTGATGGTCTCCTGGAGCCCTCCTGTTGCATCTTTCGATTACTACCGAGTATCATATCGACC
TP53	NM_000546.2	GGGGAGCAGGGCTCACTCCAGCCACCTGAAGTCCAAAAAGGGTCAGTCTACCTCCCGCCATAAAAAACTCATGTTCAAGACAGAAGGGCCTGACTCAGAC
TPO	NM_175722.1	ATGTTCCCAAAATCACCGTACGACTCTTTTCCAAACACAGGCAAATCGGAAATCAGCAGGACGACTGTTTTCCCAACACGGGTAAATCTAGTACCATGTC
TRAF7	NM_032271.2	AGTTTGACGTCCTGGACGAAAACCAGAGCAAGCTCAGCGAGGACCTCATGGAGTTCCGGCGGGACGCATCCATGTTAAATGACGAGCTGTCCCACATCAA
TSC1	NM_000368.3	AAGACACCAGGTTGACAGCACTGGAAACTGAAGTACCAGTTGTCGCTAGAACAGTTTGGTAGTGGCCCCAATGAAGAACCTTCAGAACCTGTAGCACACG
TSHR	NM_001018036.2	GGATATGCTTTCAATGGGACAAAGCTGGATGCTGTTTACCTAAACAAGAATAAATACCTGACAGTTATTGACAAAGATGCATTTGGAGGAGTATACAGTG
TSLP	NM_033035.4	GACTGGCTTCATGGCAGTAATTCTCGGCTGTAGTTGCATAAGCATTGCTCAAGAGGAAAATCCAAAAGTGCAGCAGGAGAACTCTTTTCCCTGAAAAAGG
TSPAN7	NM_004615.3	GGCGTTTGGAATCGCATTCTCCCAGTTAATTGGCATGCTGCTGGCCTGCTGTCTGTCCCGGTTCATCACGGCCAATCAGTATGAGATGGTGTAAGGAGAA
TTK	NM_003318.3	AACCAGAGGTTCCAGAGAGTAACCAGAAACAGTGGCAATCTAAGAGAAAGTCAGAGTGTATTAACCAGAATCCTGCTGCATCTTCAAATCACTGGCAGAT
U2AF1	NM_001025203.1	GAGACCACCTGGTGGGGAACGTGTACGTCAAGTTTCGCCGTGAGGAAGATGCGGAAAAGGCTGTGATTGACTTGAATAACCGTTGGTTTAATGGACAGCC
UBB	NM_018955.2	TTTGCGCTCCGCCAGCCCGGAGCATTTAGGGGCGGTTGGCTTTGTTGGGTGAGCTTGTTTGTGTCCCTGTGGGTGGACGTGGTTGGTGATTGGCAGGATC
UBE2T	NM_014176.3	AAACAAAAGGCTGATGAGGAAGAGATGCTTGATAATCTACCAGAGGCTGGTGACTCCAGAGTACACAACTCAACACAGAAAAGGAAGGCCAGTCAGCTAG
UTY	NM_007125.3	GTTGTTCCATCCCAGAGACTACCCTTTTCTCCATAGACGTGACCATCAACCAACCAGCGGTCAGAATCAGTCAGCCTCTGTCATGTTCCTAGGTCCTTGG
VEGFA	NM_001025366.1	GAGTCCAACATCACCATGCAGATTATGCGGATCAAACCTCACCAAGGCCAGCACATAGGAGAGATGAGCTTCCTACAGCACAACAAATGTGAATGCAGAC
VEGFC	NM_005429.2	GGCGAGGCCACGGCTTATGCAAGCAAAGATCTGGAGGAGCAGTTACGGTCTGTGTCCAGTGTAGATGAACTCATGACTGTACTCTACCCAGAATATTGGA
VHL	NM_000551.2	GGAAGACTGAGGCATCCGTGAGGCAGGGACAAGTCTTTCTCCTCTTTGAGACCCCAGTGCCTGCACATCATGAGCCTTCAGTCAGGGTTTGTCAGAGGAA
WEE1	NM_003390.3	TATGCCATTAAGCGATCAAAAAAGCCATTGGCGGGCTCTGTTGATGAGCAGAACGCTTTGAGAGAAGTATATGCTCATGCAGTGCTTGGACAGCATTCTC
WHSC1	NM_007331.1	AAAAGAGTGCACGCCAGTATCACGTACAGTTCTTTGGTGACGCCCCAGAAAGAGCTTGGATATTTGAGAAGAGCCTCGTAGCTTTTGAAGGAGAAGGACA
WHSC1L1	NM_017778.2	GAAAGGGAAAGTTAAGGATGCTGGAGCAGAACAATGGATTTCTCTTTCTCTTTCATGCAAGGGATCATGGGAAACACAATTCAGCAACCACCTCAACTCA
WIF1	NM_007191.2	ACGATGTATGAATGGTGGACTTTGTGTGACTCCTGGTTTCTGCATCTGCCCACCTGGATTCTATGGAGTGAACTGTGACAAAGCAAACTGCTCAACCACC
WNT10A	NM_025216.2	GGTGGCAATGCAAGGCACTGAGGCCACAGATGTGAGTAAGCGAGACACAACACTTGTCCTCTTGGAGGTTACATTCTTGCTGGGGGGAGGCATGGGCAAT
WNT10B	NM_003394.2	GAGAGTTGTCTGTCCAGGCCCTTAGGGAAGTTGTCTCCTTCCATTCAGATGTTAATGGGGACCCTCCAAAGGAAGGGGTTTTCCCATGACTCTTGGAGCC
WNT11	NM_004626.2	CCTGACTTCTGCATGAAGAATGAGAAGGTGGGCTCCCACGGGACACAAGACAGGCAGTGCAACAAGACATCCAACGGAAGCGACAGCTGCGACCTTATGT
WNT16	NM_057168.1	GAAGATAATCTGTTTCCTAAGCAAGAAATAACAGGAAAGATCCCTTATGCCAGGAGGCCTGCCATACTCAGGATAAGATCCTTGAATATGGAACTTAGTT
WNT2	NM_003391.2	GATGTAACAAGGTGGGGACGTGTGTCCTTTGGTACTATGGTGTGTTGTATCTTTGTAAGAGCAAAAGCCTCAGAAAGGGATTGCTTTGCATTACTGTCCC
WNT2B	NM_024494.1	CGACACTTCTTGGTGTGCAAGAGGAAGGGTACCTGTAGAGAGCTTCTTTTTGTTTCTACCTGGCCAAAGTTAGATGGGACAAAGATGAATGGCATGTCCC
WNT3	NM_030753.3	CCAACTCGCCTGTGGACGGGGAGGCTCTCCCTCTCTCTCATCTTACATTTCTCACCCTACTCTGGATGGTGTGTGGTTTTTAAAGAAGGGGGCTTTCTTT
WNT4	NM_030761.3	GGGTCAGCCCACAGGGCTTCCAGTGGTCAGGATGCTCTGACAACATCGCCTACGGTGTGGCCTTCTCACAGTCGTTTGTGGATGTGCGGGAGAGAAGCAA
WNT5A	NM_003392.3	ACCCTGTTCAGATGTCAGAAGTATATATTATAGGAGCACAGCCTCTCTGCAGCCAACTGGCAGGACTTTCTCAAGGACAGAAGAAACTGTGCCACTTGTA
WNT5B	NM_032642.2	GGTGCTCTCTTACTCTTTCATCCACGTGCACTTGTGCGGCATCTGCAGTTTACAGGAACGGCTCCTTCCCTAAAATGAGAAGTCCAAGGTCATCTCTGGC
WNT6	NM_006522.3	ACCGCCAGGAGAGCGTGCAGCTCGAAGAGAACTGCCTGTGCCGCTTCCACTGGTGCTGCGTAGTACAGTGCCACCGCTGCCGTGTGCGCAAGGAGCTCAG
WNT7A	NM_004625.3	CTGCCTGGGCCACCTCTTTCTCAGCCTGGGCATGGTCTACCTCCGGATCGGTGGCTTCTCCTCAGTGGTAGCTCTGGGCGCAAGCATCATCTGTAACAAG
WNT7B	NM_058238.1	GACACAGAAAAGCTACGCCGGCTGGCCTCTCCAGACCAGTTCCCAGGCTGGGTCTGCCGCTGGGCCCTGGGGCGGTGGGGACAGATGTTGACACAAATTA
WT1	NM_000378.3	TCAGAGAGCAAGGCATCGGGGGTGAATCTTGTCTAACATTCCCGAGGTCAGCCAGGCTGCTAACCTGGAAAGCAGGATGTAGTTCTGCCAGGCAACTTTT
XPA	NM_000380.3	CGACGGCGGCTGCGGCTACTGGAGGCATGGCTAATGTAAAAGCAGCCCCAAAGATAATTGACACAGGAGGAGGCTTCATT
XRCC4	NM_003401.3	TGCAATCTGTTCTGAAATGACTGCTGACCGAGATCCAGTCTATGATGAGAGTACTGATGAGGAAAGTGAAAACCAAACTGATCTCTCTGGGTTGGCTTCA
ZAK	NM_016653.2	GACACGAGCCTTCCTGACAAGTGTAACTCATTCCTACACAACAAGGCGGAGTGGAGGTGCGAAATTGAGGCAACTCTTGAGAGGCTAAAGAAACTAGAGC
ZBTB16	NM_006006.4	TCCTGGATAGTTTGCGGCTGAGAATGCACTTACTGGCTCATTCAGCGGGTGCCAAAGCCTTTGTCTGTGATCAGTGCGGTGCACAGTTTTCGAAGGAGGA
ZBTB32	NM_014383.1	AGGCCGTCTCGGCCCTCGACCTCTCCCTGTTGTCCTTCTTCCTCCACCACCTGACGGGGTGTCGGTAGCGTCTTAGCCAAGAGTCCAATTAAAGAACGAA
ZIC2	NM_007129.2	AAAAATAAAAACCCACAAAAATGTTGAACCAAACCTCCCTGCTAATCTCCATGCCCACGTTCTTTCCCACCCTGTTCCCAGTCTTCTGACAAACTGTGTA
Custom panel
CCL5	NM_002985.2	AGTGTGTGCCAACCCAGAGAAGAAATGGGTTCGGGAGTACATCAACTCTTTGGAGATGAGCTAGGATGGAGAGTCCTTGAACCTGAACTTACACAAATTT
CD2	NM_001767.3	GCAGCCTCTTGATGGTCTTTGTGGCACTGCTCGTTTTCTATATCACCAAAAGGAAAAAACAGAGGAGTCGGAGAAATGATGAGGAGCTGGAGACAAGAGC
CD27	NM_001242.4	GTCAGGGCCCTTTCCTGTGTACACGTGACAGAGTGCCTTTTCGAGACTGGCAGGGACGAGGACAAATATGGATGAGGTGGAGAGTGGGAAGCAGGAGCCC
CD274	NM_014143.3	AGCTTCCCGAGGCTCCGCACCAGCCGCGCTTCTGTCCGCCTGCAGGGCATTCCAGAAAGATGAGGATATTTGCTGTCTTTATATTCATGACCTACTGGCA
CD276	NM_001024736.1	ACATTTCTTAGGGACACAGTACACTGACCACATCACCACCCTCTTCTTCCAGTGCTGCGTGGACCATCTGGCTGCCTTTTTTCTCCAAAAGATGCAATAT
CD3D	NM_000732.4	TATCTACTGGATGAGTTCCGCTGGGAGATGGAACATAGCACGTTTCTCTCTGGCCTGGTACTGGCTACCCTTCTCTCGCAAGTGAGCCCCTTCAAGATAC
CD8A	NM_001768.5	GCTCAGGGCTCTTTCCTCCACACCATTCAGGTCTTTCTTTCCGAGGCCCCTGTCTCAGGGTGAGGTGCTTGAGTCTCCAACGGCAAGGGAACAAGTACTT
CIITA	NM_000246.3	CTTTCCCCAAACTGGTGCGGATCCTCACGGCCTTTTCCTCCCTGCAGCATCTGGACCTGGATGCGCTGAGTGAGAACAAGATCGGGGACGAGGGTGTCTC
CMKLR1	NM_004072.1	CAACGTCTTCCTCCCAATCCATATCACCTATGCCGCCATGGACTACCACTGGGTTTTCGGGACAGCCATGTGCAAGATCAGCAACTTCCTTCTCATCCAC
CTLA-4	NM_005214.3	AGTCTGTGCGGCAACCTACATGATGGGGAATGAGTTGACCTTCCTAGATGATTCCATCTGCACGGGCACCTCCAGTGGAAATCAAGTGAACCTCACTATC
CXCL10	NM_001565.2	GCCATAATTGTTCTTAGTTTGCAGTTACACTAAAAGGTGACCAATGATGGTCACCAAATCAGCTGCTACTACTCCTGTAGGAAGGTTAATGTTCATCATC
CXCL13	NM_006419.2	AGACGCTTCATTGATCGAATTCAAATCTTGCCCCGTGGGAATGGTTGTCCAAGAAAAGAAATCATAGTCTGGAAGAAGAACAAGTCAATTGTGTGTGTGG
CXCL9	NM_002416.1	CACCATCTCCCATGAAGAAAGGGAACGGTGAAGTACTAAGCGCTAGAGGAAGCAGCCAAGTCGGTTAGTGGAAGCATGATTGGTGCCCAGTTAGCCTCTG
CXCR6	NM_006564.1	TTACCATGAAGACTATGGGTTCAGCAGTTTCAATGACAGCAGCCAGGAGGAGCATCAAGACTTCCTGCAGTTCAGCAAGGTCTTTCTGCCCTGCATGTAC
ERVW-1	NM_014590.3	AAGAGTACCCATTCTTCCTTTTGTTATAGGAGCAGGAGTGCTAGGTGCACTAGGTACTGGCATTGGCGGTATCACAACCTCTACTCAGTTCTACTACAAA
HAVCR2	NM_032782.3	TATATGAAGTGGAGGAGCCCAATGAGTATTATTGCTATGTCAGCAGCAGGCAGCAACCCTCACAACCTTTGGGTTGTCGCTTTGCAATGCCATAGATCCA
HLA-DQA1	NM_002122.3	GGTGGCCTGAGTTCAGCAAATTTGGAGGTTTTGACCCGCAGGGTGCACTGAGAAACATGGCTGTGGCAAAACACAACTTGAACATCATGATTAAACGCTA
HLA-DRA	NM_019111.3	GGCCAACATAGCTGTGGACAAAGCCAACCTGGAAATCATGACAAAGCGCTCCAACTATACTCCGATCACCAATGTACCTCCAGAGGTAACTGTGCTCACG
HLA-DRB1	NM_002124.3	AGCACGGTCTGAATCTGCACAGAGCAAGATGCTGAGTGGAGTCGGGGGCTTTGTGCTGGGCCTGCTCTTCCTTGGGGCCGGGCTGTTCATCTACTTCAGG
HLA-E	NM_005516.4	TGTCTTAGGGGACTCTGGCTTCTCTTTTTGCAAGGGCCTCTGAATCTGTCTGTGTCCCTGTTAGCACAATGTGAGGAGGTAGAGAAACAGTCCACCTCTG
HLA-G	NM_002127.4	AAGAGCTCAGATTGAAAAGGAGGGAGCTACTCTCAGGCTGCAATGTGAAACAGCTGCCCTGTGTGGGACTGAGTGGCAAGTCCCTTTGTGACTTCAAGAA
IDO1	NM_002164.3	CTATTATAAGATGCTCTGAAAACTCTTCAGACACTGAGGGGCACCAGAGGAGCAGACTACAAGAATGGCACACGCTATGGAAAACTCCTGGACAATCAGT
LAG3	NM_002286.5	CTTTTGGTGACTGGAGCCTTTGGCTTTCACCTTTGGAGAAGACAGTGGCGACCAAGACGATTTTCTGCCTTAGAGCAAGGGATTCACCCTCCGCAGGCTC
NCAM1	NM_000615.5	GGTATTTGCCTATCCCAGTGCCACGATCTCATGGTTTCGGGATGGCCAGCTGCTGCCAAGCTCCAATTACAGCAATATCAAGATCTACAACACCCCCTCT
NKG7	NM_005601.3	CTGTGGCGGTCCCCGTCCTGGCTATGAAACCTTGTGAGCAGAAGGCAAGAGCGGCAAGATGAGTTTTGAGCGTTGTATTCCAAAGGCCTCATCTGGAGCC
PDCD1	NM_005018.2	CTTCCCCGAGGACCGCAGCCAGCCCGGCCAGGACTGCCGCTTCCGTGTCACACAACTGCCCAACGGGCGTGACTTCCACATGAGCGTGGTCAGGGCCCGG
PDCD1LG2	NM_025239.3	TGTGGAGCTGTGGCAAGTCCTCATATCAAATACAGAACATGATCTTCCTCCTGCTAATGTTGAGCCTGGAATTGCAGCTTCACCAGATAGCAGCTTTATT
PSMB10	NM_002801.2	ACCATCGCGGGCCTGGTGTTCCAAGACGGGGTCATTCTGGGCGCCGATACGCGAGCCACTAACGATTCGGTCGTGGCGGACAAGAGCTGCGAGAAGATCC
TIGIT	NM_173799.2	TGGATCTTAGAAGACTTTTATCCTTCCACCATCTCTCTCAGAGGAATGAGCGGGGAGGTTGGATTTACTGGTGACTGATTTTCTTTCATGGGCCAAGGAA
VISTA (VSIR)	NM_022153.1	CTGGGACACTTCTGAGTATGAAGCGGGATGCTATTAAAAACTACATGGGGAAACAGGTGCAAACCCTGGAGATGGATTGTAAGAGCCAGTTTAAATCTGC
Internal Reference Genes
ACAD9	NM_014049.4	GAATCTCTTCAGCCTCTCTCAGCTGGACAAGTATGCTCCAGAAAACCTAGATGAGCAGATTAAGAAAGTGTCCCAGCAGATCCTTGAGAAGCGAGCCTAT
AGK	NM_018238.3	GATGCTGGCGTCAAAGTTAGCAAGTACTGGTATCTTGGGCCTCTAAAAATCAAAGCAGCCCACTTTTTCAGCACTCTTAAGGAGTGGCCTCAGACTCATC
AMMECR1L	NM_001199140.1	GGCTCAGTGGTTTTTGGAGTGAAGAAGCCTTACTCCCTGCACATTCCCTCATGCTCCCACACAAGTCCAGCAATGGAAATGCTTGGGTTCCTCTTGCTTT
C10orf76	NM_024541.2	CTGGTATATTCTAGGAGTAAGTGCAGGAATTCAGCAGTGAGAGCATGTCTGGGACCACCTGGACTGCCATCCATTTAACCTCAAATCTCTTTGGGATACT
CC2D1B	NM_032449.2	TTGCATAAGCACAGCTCAAGAACTGAGCTTTGTATGTGTCCTTTTGGGGGATAACAGGGCTGGACCATGCTTCCCTGCCCTTAAACGCAGAGCTTTTAGT
CNOT10	NM_001256741.1	TGCTGCAGAAGCCCTCATCTCTCTCGACAGAATATCTGATGCCATTACTCACTTGAACCCGGAGAATGTCACTGATGTCTCCTTAGGGATCTCTTCAAAT
CNOT4	NM_001190848.1	AAGTGCCAGTGCTTATGTAACCTATATCCGGTCAGAAGACGCTCTCAGAGCCATACAGTGTGTCAACAATGTGGTAGTAGATGGCAGAACACTTAAGGCA
COG7	NM_153603.3	TGTGTCTGATTTCACCAGCACTCTCCAGTCCATACGAAAGAAGTGCAAACTGGACCACATTCCTCCCAACTCCCTCTTCCAGGAAGATTGGACGGCTTTT
DDX50	NM_024045.1	CTACTGTGGAACATTTGGCCATCCAGTGTCATTGGTCTCAGAGGCCAGCAGTTATTGGAGATGTCCTTCAAGTCTACAGTGGGTCTGAAGGGAGGGCTAT
DHX16	NM_001164239.1	CCCGTGTCAACTTCTTTCTCCCTGGCGGTGACCACCTGGTTCTGCTAAATGTTTACACACAGTGGGCTGAGAGTGGTTACTCTTCCCAGTGGTGCTATGA
DNAJC14	NM_032364.5	TCGTTTTCTTAAGCTGCTGGGTGCTTTGCTGCTCCTGGCTCTGGCCCTCTTTTTGGGCTTTCTACAGTTGGGATGGCGGTTTCTGGTGGGACTAGGTGAC
EDC3	NM_001142443.1	GGAATCCTTGAGTCAGTCCAAAAGTTTCCGTCGTCGGCACAACTCCTGGTCATCTAGTAGCAGGCACCCAAATCAGGCAACTCCCAAGAAAAGTGGTTTA
EIF2B4	NM_172195.3	ATGTACCAGTGCTGGTTTGCTGTGAAACATACAAGTTCTGTGAGCGTGTGCAGACTGATGCCTTTGTCTCTAATGAGCTAGATGACCCTGATGATCTGCA
ERCC3	NM_000122.1	AAGCAAATGTCCTCATTCAGATCTCATCCCATGGTGGCTCCAGGCGTCAGGAAGCCCAAAGGCTAGGGCGGGTGCTTCGAGCTAAAAAAGGGATGGTTGC
FCF1	NM_015962.4	CAGCTAGAGAAACAGGGTATTTACAATGCCTGGGAAAGGAGGAGAGATAAGGCTCACTAGCCACAGAAAAACAGGCAGTTAATTTTTAAAGGACTCCAGC
FTSJ2	NM_013393.1	GAACAATATAGCAATTCACGCATTCTTCAAGCAGCAAAAGTTCCCGGAACAATTAGGGAAGACGTATGGTCTGAATTTATCCAGGCAGTGGGTCTGCTTT
GPATCH3	NM_022078.2	AGTCTGGGAGCAGCAGTCTTCGTGGCTGGTTCAGGGTGTTTTGTTCCGAGCCTGCCTGCCTGCCGGTTCTATACCTCAGGGGCATTTTTACAAAAAGCCC
HDAC3	NM_003883.2	CTGGGAAAGAGTCTGGAGACCACATTTGGTTCTCGAACCATCTACCTGCTTTTCCTCTCTCTCCCAAGGCCTGACAATGGTACCTATTAGGGATGGAGAT
MRPS5	NM_031902.3	ATCCCTACGCCAGCTTGAGCCGTGCACTGCAGACACAATGCTGTATTTCTTCTCCCAGTCACCTGATGAGCCAGCAGTATAGACCATATAGTTTCTTCAC
MTMR14	NM_022485.3	CATCAAGCTGCTTCGATACCTGTCAGTCAAATACATCTGTGACCTGATGGTGGAGAACAAGAAGGTGAAGTTTGGCATGAATGTAACCTCCTCTGAGAAG
NOL7	NM_016167.3	GAGGAGCTGTTCATCGAACAGAAGAAAAGAAAACTCCTTCCAGACACTATTTTGGAGAAGTTAACCACAGCTTCACAGACTAACATCAAGAAATCGCCAG
NUBP1	NM_001278506.1	CCCATGGCCTAGCAGAGGATGAAAACACACAGATTGCTCTTCTAGACATCGATATATGTGGGCCATCGATTCCCAAGATAATGGGATTGGAAGGAGAGCA
PIAS1	NM_016166.1	AGTTAAGTGCAGGAGGCAGTACTTCTCTGCCAACCACCAATGGAAGCAGTAGTGGCAGTAACAGCAGCCTGGTTTCTTCCAACAGCCTAAGGGAAAGCCA
PIK3R4	NM_014602.1	GGGAAGACCACCACTACCAGATCTATTCTTACATACAGCCGAATTGGAGGACGAGTCAAGACGCTCACATTCTGCCAAGGCTCCCACTATTTAGCCATAG
PRPF38A	NM_032864.3	GAACTTGTAGTCGATAAAGCCATGGAGTTAAGGTTTGTGGGTGGCGTCTATGGTGGCAACATAAAACCAACACCCTTTCTGTGTTTAACCTTGAAGATGC
RBM45	NM_152945.2	TTAGAAAAATGGCAACACAGATGGTAGCTGCACAGCTTGCATCAATGGTGTGGAATAACCCAAGTCAGCAACAATTTATGCAATTTGGAGGAAGCTCTGG
SAP130	NM_024545.3	GATCTCCACCGAATAAACGAACTGATACAGGGAAATATGCAGAGGTGTAAACTTGTGATGGATCAAATCAGTGAAGCCAGAGACTCCATGCTTAAGGTTT
SF3A3	NM_006802.2	TCAGCTTAGTTAGCCATTGATGCAAATACTAGGGAAAGACTAGGAGGATGAGCCAGGGTTGCTACTAAGGACTAAGTGTCGCACCAAGGTTTGCCTTTTG
SLC4A1AP	NM_018158.2	CTACGATCTGGGAAGCACCCATGGCACTTTTCTCAACAAAACTCGCATCCCACCTCGCACCTACTGTCGAGTCCACGTTGGGCATGTTGTTCGCTTTGGA
TLK2	NM_006852.2	ATTCGACGATGCTTGGCCTACCGAAAGGAGGACCGCATTGATGTCCAGCAGCTGGCCTGTGATCCCTACTTGTTGCCTCACATCCGAAAGTCAGTCTCTA
TMUB2	NM_024107.2	ATTTCTCAGCCAAATACTCATCTTTTGAGACTGAAATCACACTGGCGGGAATGAAGATTGTGCCAGCCTTCTCTTATGGGCACCTAGCCGCCTTCACCTT
TRIM39	NM_021253.3	CTGCTATTCGGGTAATCTTCACAGAAATGACTGAGAGAAGAATCTGCAGTTTACTGAGGGCATTTCAGTTCCTCCTACCACCTCAACAGGACTTTGTCCA
TTC31	NR_027749.1	GGGATATTGTGAGGATGGAAAGCGAAAGTGTGAGAAAATACCTCCCAAGTGCCTGGTACATAGTGGGTGCTAAATAAACCACTTTTTGTCTGCAACTGTC
USP39	NM_001256725.1	TATGCCAACGCTGTCCTTCAGGCTCTATCTAATGTTCCTCCTCTCCGGAACTACTTTCTGGAAGAAGACAATTATAAGAACATCAAACGTCCTCCAGGGG
VPS33B	NM_018668.3	TTTTCCTGACGACAGCAGTCACAAACAGCGCTCGCCTTATGGAGGCCATGAGTGAGGTGAAAGCCTGATGTTTTTCCCGGCCAGTGTTGACATCTTCCCT
ZC3H14	NM_001160103.1	TTGGGGCATGTTTGTGCACTGCTGTTGTGAGGATCAGCATATGAAATTGACATCATGGTTAGTCATGGTACTGCAGCTTAGGGGGCTACACGGTTGCTGT
ZKSCAN5	NM_014569.3	CCCAGAAATAGACCTCTCCTGTAGAGTGGTGATATACAGAATGAGTTTCAGTTTGCATTGCAGCTGGGATTGAAAGTAATCAGTCGTGAGCAGGCAGGCA
ZNF143	NM_003442.5	TGAGCATGCAGGCTGTGGGAAGGCATTTGCAACAGGTTATGGATTAAAAAGTCACGTCAGAACTCATACAGGAGAAAAGCCATATCGGTGTTCGGAAGAT
ZNF346	NM_012279.2	CACTGAAGCATCCAAATAAAGAATTTCCCTCATGGGCCAGACTACAACTTAACAGACCTAGGGTTTTGAGCCATATTGCCATTGGATCTAGTATGTCTGT
ZNF384	NM_133476.3	CGGCAGGAGGAAGAGAGAGAGAGGGTAGAATGGAAGAATCTCACTTCAATTCTAACCCGTACTTCTGGCCTTCTATCCCCACAGTCTCAGGTCAGATCGA

## Sheet: brouillon
Official Symbol	Accession	Alias / Prev Symbol	Target Sequence	Official Full Name
ABL1	NM_005157.3	ABL, JTK7, c-ABL, p150	CTGCGTGAGCTATGTGGATTCCATCCAGCAAATGAGGAACAAGTTTGCCTTCCGAGAGGCCATCAACAAACTGGAGAATAATCTCCGGGAGCTTCAGATC	c-abl oncogene 1, non-receptor tyrosine kinase
ACVR1B	NM_004302.3	ACVRLK4, ALK4, SKR2, ActRIB	CGGGAGAGACTCGCTCACTCCCATGTTGGGTTTGAGACAGACACCTTTTCTATTTACCTCCTAATGGCATGGAGACTCTGAGAGCGAATTGTGTGGAGAA	activin A receptor, type IB
ACVR1C	NM_145259.2	ALK7, ACVRLK7	GGAATTTTGCCACCATGTGACTTATTGGGGCAGAGAAAACTCAGGGTTGTCTTTGAGTCTGCACAAAAGCACCAGGGAACCTGCTTAGCAAATCGTCTGA	activin A receptor, type IC
ACVR2A	NM_001616.3	ACVR2, ACTRII	ACATGGCTCCAGAGGTATTAGAGGGTGCTATAAACTTCCAAAGGGATGCATTTTTGAGGATAGATATGTATGCCATGGGATTAGTCCTATGGGAACTGGC	activin A receptor, type IIA
AKT1	NM_005163.2	RAC, PKB, PRKBA, AKT	TTCTTTGCCGGTATCGTGTGGCAGCACGTGTACGAGAAGAAGCTCAGCCCACCCTTCAAGCCCCAGGTCACGTCGGAGACTGACACCAGGTATTTTGATG	v-akt murine thymoma viral oncogene homolog 1
AKT2	NM_001626.2		CGTGGTCCAGAAGAAGCTCCTGCCACCCTTCAAACCTCAGGTCACGTCCGAGGTCGACACAAGGTACTTCGATGATGAATTTACCGCCCAGTCCATCACA	v-akt murine thymoma viral oncogene homolog 2
AKT3	NM_181690.1	PKBG, RAC-gamma, PRKBG	GGAATATGTTAATGGGGGCGAGCTGTTTTTCCATTTGTCGAGAGAGCGGGTGTTCTCTGAGGACCGCACACGTTTCTATGGTGCAGAAATTGTCTCTGCC	v-akt murine thymoma viral oncogene homolog 3
ALK	NM_004304.3	CD246	TAACTCCTCGGTTCTAGGGCTAAACGGCAATTCCGGAGCCGCAGGTGGTGGAGGTGGCTGGAATGATAACACTTCCTTGCTCTGGGCCGGAAAATCTTTG	anaplastic lymphoma receptor tyrosine kinase
ALKBH2	NM_001001655.2	MGC90512, ABH2	GCTTACTAATGATGAACCACCCGACCAACACGCACTGGTACCACAGTCTTCCCGTGAGAAAGAAGGTTCTGGCTCCACGGGTGAATCTGACTTTTCGTAA	alkB, alkylation repair homolog 2 (E. coli)
ALKBH3	NM_139178.3	DEPC-1	CACCCACAGGTGTATCTAGGGTCTGTTTGTATCCTGGCTTTGTTGACGTGAAAGAAGCTGACTGGATATTGGAACAGCTTTGTCAAGATGTTCCCTGGAA	alkB, alkylation repair homolog 3 (E. coli)
AMER1	NM_152424.3	FAM123B, RP11-403E24.2, FLJ39827, WTX	GTGCCCAAATTCCAACTTTCTGGCCTCTTACCAAAGCTGCTCTGGGATGGTGGGGCTGAAATTGGCCTGGCTATTTGGCAGGAAGTAAACACTCACCAAA	APC membrane recruitment protein 1
AMH	NM_000479.3	MIS	GACCTCCGCGCCGAGCGCTCCGTACTCATCCCCGAGACCTACCAGGCCAACAATTGCCAGGGCGTGTGCGGCTGGCCTCAGTCCGACCGCAACCCGCGCT	anti-Mullerian hormone
ANGPT1	NM_001146.3	KIAA0003, Ang1	GTGGTAGTTATGTGAAGTCACCAAGGTTCTTGACCGTGAATCTGGAGCCGTTTGAGTTCACAAGAGTCTCTACTTGGGGTGACAGTGCTCACGTGGCTCG	angiopoietin 1
APC	NM_000038.3	DP2, DP3, DP2.5, PPP1R46	AAACAGCCACCACTTCTCCTAGAGGAGCCAAGCCATCTGTGAAATCAGAATTAAGCCCTGTTGCCAGGCAGACATCCCAAATAGGTGGGTCAAGTAAAGC	adenomatous polyposis coli
APH1B	NM_001145646.1	PSFL, APH-1B, DKFZp564D0372	GCTTAGACACTGTTGTCGCAAATAGCCATGCTTTGCCTTATGCCAAGGAGGCCCAGAGGGAGGGCCTAGTCTTCCTCTGTTGCTGTACATATATTGAAAT	APH1B gamma secretase subunit
AR	NM_001011645.1	DHTR, SBMA, AIS, NR3C4, SMAX1, HUMARA	GCCATGGGCTGGCGATCCTTCACCAATGTCAACTCCAGGATGCTCTACTTCGCCCCTGATCTGGTTTTCAATGAGTACCGCATGCACAAGTCCCGGATGT	androgen receptor
ARID1A	NM_006015.4	C1orf4, SMARCF1, B120, P270, C10rf4, BAF250, BAF250a	AGCTCCCAGGGTTGCTAGAGCTCCTTGTAGAATATTTCCGACGATGCCTGATTGAGATCTTTGGCATTTTAAAGGAGTATGAGGTGGGTGACCCAGGACA	AT rich interactive domain 1A (SWI-like)
ARID1B	NM_020732.3	KIAA1235, ELD/OSA1, p250R, BAF250b, DAN15, 6A3-5	TGCTACATTAGTTAGGTACGTTGGGGATCGCAAAAACCCAGTCTGTCGAGAAATGTCCATGGCGCTTTTATCGAACCTTGCCCAAGGGGACGCACTAGCA	AT rich interactive domain 1B (SWI1-like)
ARID2	NM_152641.2	KIAA1557, DKFZp686G052, FLJ30619, BAF200	AGCTATTGGTTGGGCAGCAAAATGTTCAGTTGGTCCCAAGTGCAATGCCACCCTCAGGGGGAGTACAAACTGTGCCCATTTCGAACTTACAAATATTGCC	AT rich interactive domain 2 (ARID, RFX-like)
ARNT2	NM_014862.3	KIAA0307, bHLHe1	CGGGCTCAAAGCTGGATTAGAAAGGGGAGAGGCACTTGTGACTTTGTTTGACTCTGTGACTCACTTCCTCGCTCACACCTTGTTTGAACTACTGGACTTT	aryl-hydrocarbon receptor nuclear translocator 2
ASXL1	NM_001164603.1	KIAA0978	CCGAGGCCGCGCGCCTGGTATTAGAAAACTACTCGGATGCTCCAATGACACCAAAACAGATTCTGCAGGTCATAGAGGCAGAAGGACTAAAGGAAATGAG	additional sex combs like 1 (Drosophila)
ATM	NM_138292.3	ATA, ATDC, ATC, ATD, TEL1, TELO1	CTTTATGGCAGGGGTGGAAGGAGGTACATTTAATTCCCACTGCCTGCCTTTGGCAAGCCCTGGGTTCTTTGCTCCCCATATAGATGTCTAAGCTAAAAGC	ataxia telangiectasia mutated
ATR	NM_001184.2	FRP1, SCKL, SCKL1, MEC1	AAGACTTGGTTTACCTCCATAGAAGAAATGTGATGGGTCATGCTGTGGAATGGCCAGTGGTCATGAGCCGATTTTTAAGTCAATTAGATGAACACATGGG	ataxia telangiectasia and Rad3 related
ATRX	NM_000489.3	RAD54, JMS, XH2, XNP	AGACTCCAGTGCATTTCTATCGTAACCGGGCGCGGGGGAGCGCAGATCGGCGCCCAGCAATCACAGAAGCCGACAAGGCGTTCAAGCGAAAACATGACCG	alpha thalassemia/mental retardation syndrome X-linked
AXIN1	NM_181050.1	PPP1R49	TTAGGGTGCAGCGCTCATTGTTCCTTGACGCAGAGTCCCAAAATGAATATCCAAGAGCAGGGTTTCCCCTTGGACCTCGGAGCAAGTTTCACCGAAGATG	axin 1
AXIN2	NM_004655.3	MGC126582, DKFZp781B0869	CTTGTCCAGCAAAACTCTGAGGGCCACGGCGAGTGTGAGGTCCACGGAAACTGTTGACAGTGGATACAGGTCCTTCAAGAGGAGCGATCCTGTTAATCCT	axin 2
B2M	NM_004048.2		CGGGCATTCCTGAAGCTGACAGCATTCGGGCCGAGATGTCTCGCTCCGTGGCCTTAGCTGTGCTCGCGCTACTCTCTCTTTCTGGCCTGGAGGCTATCCA	beta-2-microglobulin
BAD	NM_004322.3	BCL2L8, BBC2	CAGCACAGCGCTATGGCCGCGAGCTCCGGAGGATGAGTGACGAGTTTGTGGACTCCTTTAAGAAGGGACTTCCTCGCCCGAAGAGCGCGGGCACAGCAAC	BCL2-associated agonist of cell death
BAIAP3	NM_003933.4	BAP3, KIAA0734	TTGTGCTGGCTGACGCCGTCTATGATGACCTTCAGTTCTGCTACAGTGTGTACGCCAGCCTCTTCCACAGCATCCTCAATGTGGACGTCTTCACCCTGAC	BAI1-associated protein 3
BAMBI	NM_012342.2	NMA	TCTTCCAAAGAGTTGTGGTTCCGGGCAGCGGTCATTGCCGTGCCCATTGCTGGAGGGCTGATTTTAGTGTTGCTTATTATGTTGGCCCTGAGGATGCTTC	BMP and activin membrane-bound inhibitor
BAP1	NM_004656.2	hucep-6, KIAA0272, UCHL2	TGTATATGGATTTATCTTCCTGTTCAAATGGATCGAAGAGCGCCGGTCCCGGCGAAAGGTCTCTACCTTGGTGGATGATACGTCCGTGATTGATGATGAT	BRCA1 associated protein-1 (ubiquitin carboxy-terminal hydrolase)
BAX	NM_138761.3	BCL2L4	TTTTTCCGAGTGGCAGCTGACATGTTTTCTGACGGCAACTTCAACTGGGGCCGGGTTGTCGCCCTTTTCTACTTTGCCAGCAAACTGGTGCTCAAGGCCC	BCL2-associated X protein
BCL2	NM_000657.2	Bcl-2, PPP1R50	GTGAAGCAGAAGTCTGGGAATCGATCTGGAAATCCTCCTAATTTTTACTCCCTCTCCCCGCGACTCCTGATTCATTGGGAAGTTTCAAATCAGCTATAAC	B-cell CLL/lymphoma 2
BCL2A1	NM_004049.2	HBPA1, GRS, BFL1, BCL2L5, ACC-1, ACC-2	TCATGTGTCATAACTCAGTCAAGCTCAGTGAGCATTCTCAGCACATTGCCTCAACAGCTTCAAGGTGAGCCAGCTCAAGACTTTGCTCTCCACCAGGCAG	BCL2-related protein A1
BCL2L1	NM_138578.1	BCLX, BCL2L, Bcl-X, bcl-xL, bcl-xS, PPP1R52	CTAAGAGCCATTTAGGGGCCACTTTTGACTAGGGATTCAGGCTGCTTGGGATAAAGATGCAAGGACCAGGACTCCCTCCTCACCTCTGGACTGGCTAGAG	BCL2-like 1
BCOR	NM_001123383.1	FLJ20285, KIAA1575	CACCTCCTCTGTTGGAGAAGCAGACCGTTACCAAAGACGTCACAGATAAGCCACTAGACTTGTCTTCTAAAGTGGTGGATGTAGATGCTTCCAAAGCTGA	BCL6 corepressor
BDNF	NM_170732.4		CAGGGTGATGCTCAGTAGTCAAGTGCCTTTGGAGCCTCCTCTTCTCTTTCTGCTGGAGGAATACAAAAATTACCTAGATGCTGCAAACATGTCCATGAGG	brain-derived neurotrophic factor
BID	NM_197966.1		GCTTAGCTTTAGAAACAGTGCAACACTGGTCTGCTGTTCCAGTGGTAAGCTATGTCCCAGGAATCAGTTTAAAAGCACGACAGTGGATGCTGGGTCCATA	BH3 interacting domain death agonist
BIRC3	NM_182962.1	API2, cIAP2, hiap-1, MIHC, RNF49, MALT2, c-IAP2	GTGAGACTCGCGCCCTCCGGCACGGAAAAGGCCAGGCGACAGGTGTCGCTTGAAAAGACTGGGCTTGTCCTTGCTGGTGCATGCGTCGTCGGCCTCTGGG	baculoviral IAP repeat containing 3
BIRC7	NM_022161.2	mliap, ML-IAP, KIAP, RNF50	GAGAAGGAGGCCCTTGCTTGGCGTGGGGGATGGCTTAACTGTACCTGTTTGGATGCTTCTGAATAGAAATAAAGTGGGTTTTCCCTGGAGGTACCCAGCA	baculoviral IAP repeat containing 7
BMP2	NM_001200.2	BMP2A	TTAGGATAAGCAGGTCTTTGCACCAAGATGAACACAGCTGGTCACAGATAAGGCCATTGCTAGTAACTTTTGGCCATGATGGAAAAGGGCATCCTCTCCA	bone morphogenetic protein 2
BMP4	NM_001202.2	BMP2B	ACCGAATGCTGATGGTCGTTTTATTATGCCAAGTCCTGCTAGGAGGCGCGAGCCATGCTAGTTTGATACCTGAGACGGGGAAGAAAAAAGTCGCCGAGAT	bone morphogenetic protein 4
BMP5	NM_021073.2		GGTCTTGTGGGAAGACAGGGACCTCAGTCAAAACAACCATTCATGGTGGCCTTCTTCAAGGCGAGTGAGGTACTTCTTCGATCCGTGAGAGCAGCCAACA	bone morphogenetic protein 5
BMP6	NM_001718.2	VGR, VGR1	CCTGTTTTTGTTGGACACCCGTGTAGTATGGGCCTCAGAAGAAGGCTGGCTGGAATTTGACATCACGGCCACTAGCAATCTGTGGGTTGTGACTCCACAG	bone morphogenetic protein 6
BMP7	NM_001719.1	OP-1	GCTTCGTCAACCTCGTGGAACATGACAAGGAATTCTTCCACCCACGCTACCACCATCGAGAGTTCCGGTTTGATCTTTCCAAGATCCCAGAAGGGGAAGC	bone morphogenetic protein 7
BMP8A	NM_181809.3		CCCAGAATATGCTTAGAGGTGCTGCTGTATTTACCTGAGAGCTATGCTTTTCATCAAAAACCTAAACGTGATCATCTCTTGGATGAGGTGTGGCCCTGCA	bone morphogenetic protein 8a
BMPR1B	NM_001203.1	ALK6, CDw293	GTTTCACGATGATAGAAGAGGATGACTCTGGGTTGCCTGTGGTCACTTCTGGTTGCCTAGGACTAGAAGGCTCAGATTTTCAGTGTCGGGACACTCCCAT	bone morphogenetic protein receptor, type IB
BNIP3	NM_004052.2	Nip3	CACCTCGCTCGCAGACACCACAAGATACCAACAGGGCTTCTGAAACAGATACCCATAGCATTGGAGAGAAAAACAGCTCACAGTCTGAGGAAGATGATAT	BCL2/adenovirus E1B 19kDa interacting protein 3
BRAF	NM_004333.3	BRAF1	GTACCTGCAAGGTGTGGAGTTACAGTCCGAGACAGTCTAAAGAAAGCACTGATGATGAGAGGTCTAATCCCAGAGTGCTGTGCTGTTTACAGAATTCAGG	v-raf murine sarcoma viral oncogene homolog B
BRCA1	NM_007305.2	RNF53, BRCC1, PPP1R53	CATTAGATGATAGGTGGTACATGCACAGTTGCTCTGGGAGTCTTCAGAATAGAAACTACCCATCTCAAGAGGAGCTCATTAAGGTTGTTGATGTGGAGGA	breast cancer 1, early onset
BRCA2	NM_000059.3	FANCD1, FACD, FANCD, FAD, FAD1, BRCC2	GGGGACAGATTTGTGACCGGCGCGGTTTTTGTCAGCTTACTCCGGCCAAAAAAGAACTGCACCTCTGGAGCGGACTTATTTACCAAGCATTGGAGGAATA	breast cancer 2, early onset
BRIP1	NM_032043.1	OF, BACH1, FANCJ	GATGTGCAAAGCCTGGGATATAGAAGAACTTGTCAGCCTGGGGAAGAAACTAAAGGCCTGTCCATATTACACAGCCCGAGAACTAATACAAGATGCTGAC	BRCA1 interacting protein C-terminal helicase 1
C19orf40	NM_152266.3	FLJ46828, MGC32020, FAAP24	GGAATTGTAGTCGTTGAAAAAACCCGGATGAGTGAACAATACTTCCCAGCCCTACAGAAGTTTACTGTGCTGGACCTTGGAATGGTGCTGCTTCCAGTGG	chromosome 19 open reading frame 40
CACNA1C	NM_199460.2	CCHL1A1, CACNL1A1, Cav1.2, CACH2, CACN2, TS, LQT8	TGAAACACCCTGTGGTAGCAGCTTTGCTGTCTTCTACTTCATCAGCTTCTACATGCTCTGTGCCTTCCTGATCATCAACCTCTTTGTAGCTGTCATCATG	calcium channel, voltage-dependent, L type, alpha 1C subunit
CACNA1D	NM_000720.2	CCHL1A2, CACNL1A2, Cav1.3, CACH3, CACN4	TATCGTGTGATTTGCAAGATGACGAGCCTGAGGAAACAAAACGAGAAGAAGAAGATGATGTGTTCAAAAGAAATGGTGCCCTGCTTGGAAACCATGTCAA	calcium channel, voltage-dependent, L type, alpha 1D subunit
CACNA1E	NM_000721.2	CACNL1A6, Cav2.3, BII, CACH6	CAGGACGACCATTCTGAGCCAGTGAGTCTATTGCATGGTGTTTTGAGAAAGGGAATTTTAGTGACACCTTATGCCATTTCAAGAGGAGAAATGCAGGCTG	calcium channel, voltage-dependent, R type, alpha 1E subunit
CACNA1G	NM_198397.1	Cav3.1, NBR13	TTTGACAACATTGGCTATGCCTGGATCGCCATCTTCCAGGTCATCACGCTGGAGGGCTGGGTCGACATCATGTACTTTGTGATGGATGCTCATTCCTTCT	calcium channel, voltage-dependent, T type, alpha 1G subunit
CACNA1H	NM_021098.2	Cav3.2	GACACGGACGAGGACAAGACGTCGGTCCACTTCGAGGAGGACTTCCACAAGCTCAGAGAACTCCAGACCACAGAGCTGAAGATGTGTTCCCTGGCCGTGA	calcium channel, voltage-dependent, T type, alpha 1H subunit
CACNA2D1	NM_000722.2	CACNL2A, CACNA2, MHS3, LINC01112, lncRNA-N3	TCCCTTCGGCCGTCACTATCAAATCATGGGTGGATAAGATGCAAGAAGACCTTGTCACACTGGCAAAAACAGCAAGTGGAGTCAATCAGCTTGTTGATAT	calcium channel, voltage-dependent, alpha 2/delta subunit 1
CACNA2D2	NM_001005505.1	KIAA0558	AGCTTTGAGTCTGAAGGACACGTTTTCATTGCTCCCAGAGAGTACTGCAAGGACCTGAATGCCTCAGACAACAACACCGAGTTCCTGAAAAACTTTATTG	calcium channel, voltage-dependent, alpha 2/delta subunit 2
CACNA2D3	NM_018398.2	HSA272268	TAAAATCCATTGCTGCTAAGTACTCCGGTTCCCAGCTTCTGCAAAAGAAATACAAAGAGTATGAGAAAGACGTTGCCATAGAAGAAATCGATGGCCTCCA	calcium channel, voltage-dependent, alpha 2/delta subunit 3
CACNA2D4	NM_001005737.1		GGATTCTTCAGGATCTATCCAGGTATAAAATGGACACCTGATGAGAATGGAGTCATTACTTTTGACTGCCGAAACCGCGGCTGGTACATTCAAGCTGCTA	calcium channel, voltage-dependent, alpha 2/delta subunit 4
CACNB2	NM_000724.3	MYSB, CACNLB2	TCTTTTGTAAGTGCTACATAAATTGGCCTGGTATGGCTGCAGTCCTCCGGTTGCATACTGGACTCTTCAAAAACTGTTTTGGGTAGCTGCCACTTGAACA	calcium channel, voltage-dependent, beta 2 subunit
CACNB3	NM_000725.2	CACNLB3	CTCCCGGGGGAAGTCACAGATGAAGCACCTGACCGTACAGATGATGGCATATGATAAGCTGGTTCAGTGCCCACCGGAGTCATTTGATGTGATTCTGGAT	calcium channel, voltage-dependent, beta 3 subunit
CACNB4	NM_001005747.2	EJM4	ACTCCACAGAGAACTCTCCAATTGAAAGACGAAGTCTAATGACCTCTGATGAAAATTATCACAATGAAAGGGCTCGGAAGAGTAGGAACCGCTTGTCTTC	calcium channel, voltage-dependent, beta 4 subunit
CACNG1	NM_000727.2	CACNLG	AAGAGGGACTATCTGCTGCGACCCGCGTCCATGTTCTATGCCTTTGCAGGTCTCTGCATCCTCGTCTCGGTGGAGGTCATGCGGCAGTCGGTGAAGCGCA	calcium channel, voltage-dependent, gamma subunit 1
CACNG4	NM_014405.2	MGC11138, MGC24983	TCCCCAGAACGGCTCTTTTTGTCACACAGGATGGCATGTGATCCTCAAGACGACGAACAATGAACTAAAGCCAAATGCAGCCCTCCCTGGCCTCCAGAGG	calcium channel, voltage-dependent, gamma subunit 4
CACNG6	NM_145814.1		GAGACTTTTTACAACTCATCTGCAGCTCCGGGTGCGGTTGGGGGAGATAGCGAAGGGTCTGGCCTCGCTGTGATCTGATTTGGGATTAAAGGTTTGGAAA	calcium channel, voltage-dependent, gamma subunit 6
CALML3	NM_005185.2	CLP	CCTGCGCCTGGTTGATTCAGCCCACCTCTCTGCATCCCGCTTCCCGCGTCTCTTCTCTGCACTCCTGCCGACCTTCCCACCTGCTCATCTGAATGACACG	calmodulin-like 3
CALML5	NM_017422.4	CLSP	CCGGTGAGCTGACTCCTGAGGAGGAGGCCCAGTACAAAAAGGCTTTCTCCGCGGTTGACACGGATGGAAACGGCACCATCAATGCCCAGGAGCTGGGCGC	calmodulin-like 5
CALML6	NM_138705.2	CAGLP	ATGGCCAAGGATGTGGACAGAGACAACAAAGGGTTCTTCAACTGCGATGGTTTCCTGGCACTAATGGGAGTTTACCATGAGAAGGCCCAGAACCAGGAGA	calmodulin-like 6
CAMK2B	NM_001220.3	CAMKB, CAM2, CAMK2	TCACCAGAAGCTGGAGAGAGAGGCTCGGATCTGCCGCCTTCTGAAGCATTCCAACATCGTGCGTCTCCACGACAGCATCTCCGAGGAGGGCTTCCACTAC	calcium/calmodulin-dependent protein kinase II beta
CAPN2	NM_001748.4	mCANP, CANPml, CANPL2	CCATGAATTCCTATGAAATGCGGAAGGCATTAGAAGAAGCAGGTTTCAAGATGCCCTGTCAACTCCACCAAGTCATCGTTGCTCGGTTTGCAGATGACCA	calpain 2, (m/II) large subunit
CARD11	NM_032415.2	CARMA1, BIMP3	TTGAAAATCGGCCCAAGAAGGAGCAGGTTCTGGAACTGGAGCGGGAGAATGAAATGCTGAAGACCAAAAACCAGGAGCTGCAGTCCATCATCCAGGCCGG	caspase recruitment domain family, member 11
CASP10	NM_032977.3	MCH4	GAAAGCCTGAAGCACTTTGTGGCTTCCACGGGTTCGTTTCTAGGAAGCTTTTGCTTTACCTGGGGAAACCCCAAGCTCTACAGTGAGAAAGTTGTAAATT	caspase 10, apoptosis-related cysteine peptidase
CASP12	NM_001191016.1	CASP12P1	CGAAATGGTTCTGAACTTGACCTTTTGGGGATGCGAGATCTACTTGAAAACCTTGGATACTCAGTGGTTATAAAAGAGAATCTCACAGCTCAGGAAATGG	caspase 12 (gene/pseudogene)
CASP3	NM_032991.2	CPP32, CPP32B, Yama, apopain	ACTCCACAGCACCTGGTTATTATTCTTGGCGAAATTCAAAGGATGGCTCCTGGTTCATCCAGTCGCTTTGTGCCATGCTGAAACAGTATGCCGACAAGCT	caspase 3, apoptosis-related cysteine peptidase
CASP7	NM_001227.3	MCH3, CMH-1, ICE-LAP3	ATCAATGACACAGATGCTAATCCTCGATACAAGATCCCAGTGGAAGCTGACTTCCTCTTCGCCTATTCCACGGTTCCAGGCTATTACTCGTGGAGGAGCC	caspase 7, apoptosis-related cysteine peptidase
CASP8	NM_001228.4	MCH5, MACH, FLICE, Casp-8	AGATGGACTTCAGCAGAAATCTTTATGATATTGGGGAACAACTGGACAGTGAAGATCTGGCCTCCCTCAAGTTCCTGAGCCTGGACTACATTCCGCAAAG	caspase 8, apoptosis-related cysteine peptidase
CASP9	NM_001229.2	MCH6, ICE-LAP6, APAF-3, PPP1R56	CCTGGGGTATAAAACTTTCCTCGCCTGACAACCACTGGTCTGTAGGGATTTTTGGCTACACACAAACCAGTATCGCTCATAGATCAGCAAACCGGGGCCT	caspase 9, apoptosis-related cysteine peptidase
CBL	NM_005188.2	CBL2, RNF55, c-Cbl	GTTGTGGTAAGGATGCAGGGTATTTCGCAGAACCCAGGACGGGAAGTGCCTTTGGTTCTTGGGTGGAGCTGGAACTGCAGAGCTTTGCACCTAGTCCTTT	Cbl proto-oncogene, E3 ubiquitin protein ligase
CBLC	NM_012116.3	CBL-3, CBL-SL, RNF57	CCATTGACCTCACCTGCAGCGGGCACGTGTCCATCTTCGAGTTCGACGTCTTCACCAGGCTCTTTCAGCCATGGCCAACACTCCTCAAGAACTGGCAGCT	Cbl proto-oncogene C, E3 ubiquitin protein ligase
CCNA1	NM_003914.3	CT146	TTGTGCCTTGCCTGAGTGAGCTTCATAAAGCGTACCTTGATATACCCCATCGACCTCAGCAAGCAATTAGGGAGAAGTACAAGGCTTCAAAGTACCTGTG	cyclin A1
CCNA2	NM_001237.2	CCNA, CCN1	CGGGACAAAGCTGGCCTGAATCATTAATACGAAAGACTGGATATACCCTGGAAAGTCTTAAGCCTTGTCTCATGGACCTTCACCAGACCTACCTCAAAGC	cyclin A2
CCNB1	NM_031966.2	CCNB	AACTTGAGGAAGAGCAAGCAGTCAGACCAAAATACCTACTGGGTCGGGAAGTCACTGGAAACATGAGAGCCATCCTAATTGACTGGCTAGTACAGGTTCA	cyclin B1
CCNB3	NM_033671.1		GATTGAACGCAGCCTTTGAATACTGCCTGGCCTATCGCGAATACATCCCTGCCTTGGACAAGACGCAGCTGAATCTCTAAGTGATGCTACTGCCACTACC	cyclin B3
CCND1	NM_053056.2	BCL1, D11S287E, PRAD1, U21B31	TTGAACACTTCCTCTCCAAAATGCCAGAGGCGGAGGAGAACAAACAGATCATCCGCAAACACGCGCAGACCTTCGTTGCCCTCTGTGCCACAGATGTGAA	cyclin D1
CCND2	NM_001759.2		AGCCTGCATCCCTTCGCCTGCAGCCTACTTTGGGGAAATAAAGTGCCTTACTGACTGTAGCCATTACAGTATCCAATGTCTTTTGACAGGTGCCTGTCCT	cyclin D2
CCND3	NM_001760.2		GGCCAGCCATGTCTGCATTTCGGTGGCTAGTCAAGCTCCTCCTCCCTGCATCTGACCAGCAGCGCCTTTCCCAACTCTAGCTGGGGGTGGGCCAGGCTGA	cyclin D3
CCNE1	NM_001238.1	CCNE	CCTCCAGACACCAGTGCGTGCTCCCGATGCTGCTATGGAAGGTGCTACTTGACCTAAGGGACTCCCACAACAACAAAAGCTTGAAGCTGTGGAGGGCCAC	cyclin E1
CCNE2	NM_057735.1	CYCE2	CGCCAGCTGAGCCGAGCGGTAGCTGGTCTGGCGAGGTTTTATACACCTGAAAGAAGAGAATGTCAAGACGAAGTAGCCGTTTACAAGCTAAGCAGCAGCC	cyclin E2
CCNO	NM_021147.3	CCNU, UDG2, FLJ22422, UNG2	CTTAGGACCGCGCCAGCCTCTGAGCCCGGCCTCCTTCGCACTTTCGAGTGCGCGTTTGCTGCCCGCCGCAGCCCGGGCGTTGAAGGTAGTAAAGCGGCCA	cyclin O
CCR7	NM_001838.2	CMKBR7, EBI1, BLR2, CDw197, CD197	TTCCGAAAACCAGGCCTTATCTCCAAGACCAGAGATAGTGGGGAGACTTCTTGGCTTGGTGAGGAAAAGCGGACATCAGCTGGTCAAACAAACTCTCTGA	chemokine (C-C motif) receptor 7
CD14	NM_000591.2		GCCCAAGCACACTCGCCTGCCTTTTCCTGCGAACAGGTTCGCGCCTTCCCGGCCCTTACCAGCCTAGACCTGTCTGACAATCCTGGACTGGGCGAACGCG	CD14 molecule
CD19	NM_001770.4		AGATTCACACCTGACTCTGAAATCTGAAGACCTCGAGCAGATGATGCCAACCTCTGGAGCAATGTTGCTTAGGATGTGTGCATGTGTGTAAGTGTGTGTG	CD19 molecule
CD40	NM_001250.4	TNFRSF5, p50, Bp50	CCCAGGAAGCCATATACACAGATGCCCATTGCAGCATTGTTTGTGATAGTGAACAACTGGAAGCTGCTTAACTGTCCATCAGCAGGAGACTGGCTAAATA	CD40 molecule, TNF receptor superfamily member 5
CDC14A	NM_033313.2	Cdc14A1, Cdc14A2, cdc14	ATTGCTTGGATTAGAATATGCCGGCCAGGCTCTATTATAGGACCCCAGCAGCACTTCCTGGAAGAAAAACAAGCATCGTTGTGGGTCCAAGGAGACATTT	cell division cycle 14A
CDC14B	NM_003671.3	Cdc14B1, Cdc14B2, CDC14B3, hCDC14B	GAGAGGCTATCTGCTGCTCTTCCATTTACCCACATCAGGTTATTCTCCATGTCACTCAGTGGAGATGACTCCAGATGTGTTTAAAGACTGGACAATTCAC	cell division cycle 14B
CDC25A	NM_001789.2		TCAGAAGCTGTTGGGATGTAGTCCAGCTCTGAAGAGGAGCCATTCTGATTCTCTTGACCATGACATCTTTCAGCTCATCGACCCAGATGAGAACAAGGAA	cell division cycle 25A
CDC25B	NM_021873.2		CACCATACGAGCACCTCCAGCCTGAACAGAAGCTCTTACTCTTTCCTATTTCAGTGTTACCTGTGTGCTTGGTCTGTTTGACTTTACGCCCATCTCAGGA	cell division cycle 25B
CDC25C	NM_001790.2	CDC25, PPP1R60	CTCTCTGTGTGACATTACTATCACTCAGATGCTGGAGGAAGATTCTAACCAGGGGCACCTGATTGGTGATTTTTCCAAGGTATGTGCGCTGCCAACCGTG	cell division cycle 25C
CDC6	NM_001254.3	CDC18L	GAGATCAGGTTCTGGACAATGCTGCAGTTCAATTCTGTGCCCGCAAAGTCTCTGCTGTTTCAGGAGATGTTCGCAAAGCACTGGATGTTTGCAGGAGAGC	cell division cycle 6
CDC7	NM_003503.2	CDC7L1, Hsk1, huCdc7, HsCdc7	ATCCCACATAATCACAGGAAACAAGATTCCACTGAGTGGCCCAGTACCTAAGGAGCTGGATCAGCAGTCCACCACAAAAGCTTCTGTTAAAAGACCCTAC	cell division cycle 7
CDH1	NM_004360.2	UVO, uvomorulin, CD324	CGATAATCCTCCGATCTTCAATCCCACCACGTACAAGGGTCAGGTGCCTGAGAACGAGGCTAACGTCGTAATCACCACACTGAAAGTGACTGATGCTGAT	cadherin 1, type 1, E-cadherin (epithelial)
CDK2	NM_001798.2		TCGCTGGCGCTTCATGGAGAACTTCCAAAAGGTGGAAAAGATCGGAGAGGGCACGTACGGAGTTGTGTACAAAGCCAGAAACAAGTTGACGGGAGAGGTG	cyclin-dependent kinase 2
CDK4	NM_000075.2	PSK-J3	ACTTTTAACCCACACAAGCGAATCTCTGCCTTTCGAGCTCTGCAGCACTCTTATCTACATAAGGATGAAGGTAATCCGGAGTGAGCAATGGAGTGGCTGC	cyclin-dependent kinase 4
CDK6	NM_001259.5	PLSTIRE	GGGAAAGAAAAGTGCAATGATTCTGGACTGAGACGCGCTTGGGCAGAGGCTATGTAATCGTGTCTGTGTTGAGGACTTCGCTTCGAGGAGGGAAGAGGAG	cyclin-dependent kinase 6
CDKN1A	NM_000389.2	CDKN1, P21, CIP1, WAF1, SDI1, CAP20, p21CIP1, p21Cip1/Waf1	CATGTGTCCTGGTTCCCGTTTCTCCACCTAGACTGTAAACCTCTCGAGGGCAGGGACCACACCCTGTACTGTTCTGTGTCTTTCACAGCTCCTCCCACAA	cyclin-dependent kinase inhibitor 1A (p21, Cip1)
CDKN1B	NM_004064.2	KIP1, P27KIP1	GCTTCCGAGAGGGGTTCGGGCCGCGTAGGGGCGCTTTGTTTTGTTCGGTTTTGTTTTTTTGAGAGTGCGAGAGAGGCGGTCGTGCAGACCCGGGAGAAAG	cyclin-dependent kinase inhibitor 1B (p27, Kip1)
CDKN1C	NM_000076.2	BWCR, BWS, P57, KIP2	TGTCCAGGCGTGGACCGCTCTGCCACGCACTAGCTCGGTTATTGGTTATGCCAAAGGCACTCTCCATCTCCCACATCTGGTTATTGACAAGTGTAACTTT	cyclin-dependent kinase inhibitor 1C (p57, Kip2)
CDKN2A	NM_000077.3	CDKN2, MLM, CDK4I, p16, INK4a, MTS1, CMM2, ARF, p19, p14, INK4, p16INK4a, p19Arf	AAGCGCACATTCATGTGGGCATTTCTTGCGAGCCTCGCAGCCTCCGGAAGCTGTCGACTTCATGACAAGCATTTTGTGAACTAGGGAAGCTCAGGGGGGT	cyclin-dependent kinase inhibitor 2A
CDKN2B	NM_004936.3	P15, MTS2, INK4B, TP15, CDK4I, p15INK4b	CACTTGGGTGACGGCAGTCGATGCGTTCACTCCAATGTCTGCTGAGGAGTTATGGTGAACCCACAACTTAGGCCCTAGCGGCAGAAAGGAAAACCTGAAG	cyclin-dependent kinase inhibitor 2B (p15, inhibits CDK4)
CDKN2C	NM_001262.2	INK4C, p18	ATAATGTAAACGTCAATGCACAAAATGGATTTGGAAGGACTGCGCTGCAGGTTATGAAACTTGGAAATCCCGAGATTGCCAGGAGACTGCTACTTAGAGG	cyclin-dependent kinase inhibitor 2C (p18, inhibits CDK4)
CDKN2D	NM_001800.3	INK4D, p19	CTTTCTCTTCTTGTTTCTCCTGCCCACTGCTGCAGTAGGGGAGGAGCACAGTTTGTGGCTTATAGGTGTTGGTTTTGGGGGTGTGAGTGTTTGGGGGACG	cyclin-dependent kinase inhibitor 2D (p19, inhibits CDK4)
CEBPA	NM_004364.2	CEBP, C/EBP-alpha	GAGCTGGGAGCCCGGCAACTCTAGTATTTAGGATAACCTTGTGCCTTGGAAATGCAAACTCACCGCTCCAATGCCTACTGAGTAGGGGGAGCAAATCGTG	CCAAT/enhancer binding protein (C/EBP), alpha
CEBPE	NM_001805.2	CRP1	AGAACCCTGAGACATAGACCATGGATAAATGGCAACCGGGGTGGCAAAGAGGGCAGGACCCAGCATAATGATTATATGGCTGAATAAAGTTGCACTGTGA	CCAAT/enhancer binding protein (C/EBP), epsilon
CHAD	NM_001267.2	SLRR4A	ACACCAACCTGGAGAAGTTCTCAGATGGTGCCTTCCTGGGTGTAACCACGCTGAAACACGTCCATTTGGAGAACAACCGCTTGAACCAGCTACCCTCCAA	chondroadherin
CHEK1	NM_001114121.1	CHK1	AGGGTGATGGATTGGAGTTCAAGAGACACTTCCTGAAGATTAAAGGGAAGCTGATTGATATTGTGAGCAGCCAGAAGATTTGGCTTCCTGCCACATGATC	checkpoint kinase 1
CHEK2	NM_007194.3	RAD53, CDS1, CHK2, HuCds1, PP1425, bA444G7	CAGCGTTACCCAGTCCCAAGGCTCCTCCTCACAGTCCCAGGGCATATCCAGCTCCTCTACCAGCACGATGCCAAACTCCAGCCAGTCCTCTCACTCCAGC	checkpoint kinase 2
CHUK	NM_001278.3	TCF16, IKK1, IKK-alpha, IkBKA, NFKBIKA, IKKA	TAGAACCCATGGAAAACTGGCTACAGTTGATGTTGAATTGGGACCCTCAGCAGAGAGGAGGACCTGTTGACCTTACTTTGAAGCAGCCAAGATGTTTTGT	conserved helix-loop-helix ubiquitous kinase
CIC	NM_015125.3	KIAA0306	GCTGCTGCCCACCCGAGCTTCTCGTTCTCAGCGTGCGGCCAGTGAGGACATGACGAGTGATGAGGAGCGCATGGTCATCTGTGAGGAGGAAGGGGATGAT	capicua transcriptional repressor
CLCF1	NM_013246.2	NNT1, BSF3, CLC, NR6, CISS2, BSF-3, NNT-1	GATGGGTGTTGCTCCCTTATCCCCAAATCACTCTATACATCCAATTCAGGAAACAAACATGGTGGCAATTCTACACAAAAAGAGATGAGATTAACAGTGC	cardiotrophin-like cytokine factor 1
CNTFR	NM_147164.1		CATGCACCTGTTCTCCACCATCAAGTACAAGGTCTCCATAAGTGTCAGCAATGCCCTGGGCCACAATGCCACAGCTATCACCTTTGACGAGTTCACCATT	ciliary neurotrophic factor receptor
COL11A1	NM_001854.3	COLL6, STL2, CO11A1	TAATGAGCATGGTATTCAGCAAATTGGTGTTGAGGTTGGGAGATCACCTGTTTTTCTGTTTGAAGACCACACTGGAAAACCTGCCCCAGAAGACTATCCC	collagen, type XI, alpha 1
COL11A2	NM_001163771.1	DFNA13, DFNB53, HKE5	GTGCTCGTCCAGTATTGGACACCCATGGAGTGATCATCTTTGGTGCCCGTATTCTGGATGAAGAAGTCTTTGAGGGTGATGTCCAGGAGCTGGCCATTGT	collagen, type XI, alpha 2
COL1A1	NM_000088.3	OI4	CAGAAACATCGGATTTGGGGAACGCGTGTCAATCCCTTGTGCCGCAGGGCTGGGCGGGAGAGACTGTTCTGTTCCTTGTGTAACTGTGTTGCTGAAAGAC	collagen, type I, alpha 1
COL1A2	NM_000089.3	OI4	CCAATGGATTTGCTGGTCCTGCTGGTGCTGCTGGTCAACCTGGTGCTAAAGGAGAAAGAGGAGCCAAAGGGCCTAAGGGTGAAAACGGTGTTGTTGGTCC	collagen, type I, alpha 2
COL24A1	NM_152890.5		GATGCCATTGAGGTTTTCTGCAATTTCAGTGCTGGTGGCCAGACATGCTTACCTCCTGTTTCTGTAACAAAGTTGGAGTTTGGAGTTGGGAAAGTCCAGA	collagen, type XXIV, alpha 1
COL27A1	NM_032888.2	KIAA1870, MGC11337, FLJ11895	GGATCCAAACCTTGGCTGCTCCTCTGACACCATCGAGGTCTCCTGCAACTTCACTCATGGTGGACAGACGTGTCTCAAGCCCATCACGGCCTCCAAGGTC	collagen, type XXVII, alpha 1
COL2A1	NM_001844.4	SEDC, AOM, STL1	GACCTGATGTCCATTCATCCCACCCTCTCACAGTTCGGACTTTTCTCCCCTCTCTTTCTAAGAGACCTGAACTGGGCAGACTGCAAAATAAAATCTCGGT	collagen, type II, alpha 1
COL3A1	NM_000090.3	EDS4A	TTGGCACAACAGGAAGCTGTTGAAGGAGGATGTTCCCATCTTGGTCAGTCCTATGCGGATAGAGATGTCTGGAAGCCAGAACCATGCCAAATATGTGTCT	collagen, type III, alpha 1
COL4A3	NM_000091.3		ATGTGGTATCCTGGAGCATTGTGTATAGAACTGGATTTTCAGACCTGCTGAGGACCGTAAGGCCTGATGGAACACAGAACTGAACTGAGGTTCATGGATT	collagen, type IV, alpha 3 (Goodpasture antigen)
COL4A4	NM_000092.4	CA44	CGTGCTGGAAATCTGGGATGCTTCCTTCTGGGTTCTGATTCTCAGTGAGTGGAGCCCATTCATCCAGGCAGGTTTCCATGCTATGAGTGGCCCTTTCGTT	collagen, type IV, alpha 4
COL4A5	NM_033381.1	ASLN, ATS	ACTGCTGCCGTCAATGGTGCTACTATATATGATCAAGATAACATGCTGACTAGTAACCATGAAGATTCAGATGTACCTCAGCAATGCGCCAGAGCAAAGT	collagen, type IV, alpha 5
COL4A6	NM_001847.2		TGGGATTTCCTGGGCTTAATGGATTCCAAGGAATTGAGGGTCAAAAGGGTGACATTGGCCTGCCAGGCCCAGATGTTTTCATCGATATAGATGGTGCTGT	collagen, type IV, alpha 6
COL5A1	NM_000093.3		GTAAAGGTCATCCCACCATCACCAAAGCCTCCGTTTTTAACAACCTCCAACACGATCCATTTAGAGGCCAAATGTCATTCTGCAGGTGCCTTCCCGATGG	collagen, type V, alpha 1
COL5A2	NM_000393.3		GGTTCATGCTACCCTGAAGTCACTCAGTAGTCAGATTGAAACCATGCGCAGCCCCGATGGCTCGAAAAAGCACCCAGCCCGCACGTGTGATGACCTAAAG	collagen, type V, alpha 2
COL6A6	NM_001102608.1		GCTGCTTTCCTTCTGGATGCCTCCCGGAACATGGGAAGTGCTGAATTTGAAGACATAAGAGCCTTCCTTGGAGCACTATTAGATCACTTTGAAATCACCC	collagen, type VI, alpha 6
COMP	NM_000095.2	PSACH, EDM1, EPD1, MED, THBS5	TGGCTGTGGGTTACACTGCCTTCAATGGCGTGGACTTCGAGGGCACGTTCCATGTGAACACGGTCACGGATGACGACTATGCGGGCTTCATCTTTGGCTA	cartilage oligomeric matrix protein
CREB3L1	NM_052854.1	OASIS	CAACAATGCGCACTTTCCTGAGCACCTGGACCACTTTACGGAGAACATGGAGGACTTCTCCAATGACCTGTTCAGCAGCTTCTTTGATGACCCTGTGCTG	cAMP responsive element binding protein 3-like 1
CREB3L3	NM_001271995.1	CREB-H	CTGAAGAAACTCCAGGCCATTGTGGTGCAGTCCACCAGCAAGTCAGCCCAGACAGGCACCTGTGTCGCAGTCCTGTTGCTGTCCTTTGCCCTCATCATCC	cAMP responsive element binding protein 3-like 3
CREB3L4	NM_130898.2	AIbZIP, CREB4, CREB3, hJAL, ATCE1	CTTCCTTATGGCTTTGCTTCCCACTGGGATTCCTACTTAGGTGTCTGCCCTCAGGGGTCCAAATCACTTCAGGACACCCCAAGAGATGTCCTTTAGTCTC	cAMP responsive element binding protein 3-like 4
CREB5	NM_182898.2	H_GS165L15.1, CRE-BPA	CTCACAGAACAGACCTGAATCCGATTCTTTAAAATGCACCATCAGACCTGGCCTCCAAGAAGAGCTGTAGCGTACCATGCGTCCTTTCTTTTAAGGGCAT	cAMP responsive element binding protein 5
CREBBP	NM_004380.2	RSTS, RTS, CBP, KAT3A	CACATTCGAGGCTCACAGGTGATTGTCGCTCACACAGTTAGGGTCGTCAGTTGGTCTGAAACTGCATTTGGCCCACTCCTCCATCCTCCCTGTCCGTCGT	CREB binding protein
CRLF2	NM_001012288.1	CRL2, TSLPR	AGCCTGGCCATCCTTCTGATGGTGTCTCTCCTCCTTCTGTCTTTATGGAAATTATGGAGAGTGAGGAAGTTTCTCATTCCCAGCGTGCCAGACCCGAAAT	cytokine receptor-like factor 2
CSF1R	NM_005211.2	FMS, C-FMS, CSFR, CD115	CATACTGGTACTGCTGTAATGAGCCAAGTGGCAGCTAAAAGTTGGGGGTGTTCTGCCCAGTCCCGTCATTCTGGGCTAGAAGGCAGGGGACCTTGGCATG	colony stimulating factor 1 receptor
CSF2	NM_000758.2	GM-CSF, GMCSF	AGATGAGGCTGGCCAAGCCGGGGAGCTGCTCTCTCATGAAACAAGAGCTAGAAACTCAGGATGGTCATCTTGGAGGGACCAAGGGGTGGGCCACAGCCAT	colony stimulating factor 2 (granulocyte-macrophage)
CSF3	NM_000759.3	GCSF, G-CSF, C17orf33, MGC45931	CCTGCATTTCTGAGTTTCATTCTCCTGCCTGTAGCAGTGAGAAAAAGCTCCTGTCCTCCCATCCCCTGGACTGGGAGGTAGATAGGTAAATACCAAGTAT	colony stimulating factor 3 (granulocyte)
CSF3R	NM_156038.2	CD114, GCSFR	GTGCCAACATGGGGAAACTGAGGCTCGGCTCGGAAAGGTGAAGTAACTTGTCCAAGATCACAAAGCTGGTGAACATCAAGTTGGTGCTATGGCAAGGCTG	colony stimulating factor 3 receptor (granulocyte)
CTNNB1	NM_001904.3	CTNNB, beta-catenin, armadillo	GCCACAAGATTACAAGAAACGGCTTTCAGTTGAGCTGACCAGCTCTCTCTTCAGAACAGAGCCAATGGCTTGGAATGAGACTGCTGATCTTGGACTTGAT	catenin (cadherin-associated protein), beta 1, 88kDa
CUL1	NM_003592.2		CTGGTAATGTCTGCATTCAACAATGACGCTGGCTTTGTGGCTGCTCTTGATAAGGCTTGTGGTCGCTTCATAAACAACAACGCGGTTACCAAGATGGCCC	cullin 1
CXXC4	NM_025212.1	IDAX	AGCCTCAGCAGCCGTCACAGACAGTGCGTTTCAAATTGCCAATCTGGCAGACTGCCCGCAGAATCATTCCTCCTCCTCCTCGTCCTCCTCAGGGGGAGCT	CXXC finger protein 4
CYLD	NM_015247.1	CYLD1, KIAA0849, USPL2	AAATATAACCCAGTGTCACTTCCCAAAGACTTACCCGACTGGGACTGGAGACACGGCTGCATCCCTTGCCAGAATATGGAGTTATTTGCTGTTCTCTGCA	cylindromatosis (turban tumor syndrome)
DAXX	NM_001350.3	DAP6	CTCTTCCAGGAAGCAATCAGAGGAGCCCTTCACCACTGTCTTAGAGAATGGAGCAGGCATGGTCTCTTCTACTTCCTTCAATGGAGGCGTCTCTCCTCAC	death-domain associated protein
DDB2	NM_000107.1	DDBB, UV-DDB2, FLJ34321	GGGGAACGTGATCCTGCTGAACATGGACGGCAAAGAGCTTTGGAATCTCAGAATGCACAAAAAGAAAGTGACGCATGTGGCCCTGAACCCATGCTGTGAT	damage-specific DNA binding protein 2, 48kDa
DDIT3	NM_004083.4	CHOP10, GADD153, CHOP	TTAAAGATGAGCGGGTGGCAGCGACAGAGCCAAAATCAGAGCTGGAACCTGAGGAGAGAGTGTTCAAGAAGGAAGTGTATCTTCATACATCACCACACCT	DNA-damage-inducible transcript 3
DDIT4	NM_019058.2	RTP801, FLJ20500, REDD-1, REDD1, Dig2	CCCATTCAAGCGGCAGGACGCACTTGTCTTAGCAGTTCTCGCTGACCGCGCTAGCTGCGGCTTCTACGCTCCGGCACTCTGAGTTCATCAGCAAACGCCC	DNA-damage-inducible transcript 4
DKK1	NM_012242.2	SK, DKK-1	CGGCACGGTTTCGTGGGGACCCAGGCTTGCAAAGTGACGGTCATTTTCTCTTTCTTTCTCCCTCTTGAGTCCTTCTGAGATGATGGCTCTGGGCGCAGCG	dickkopf WNT signaling pathway inhibitor 1
DKK2	NM_014421.2		GTACTCGGCACAGAGATCGAAACCACGGTCATTACTCAAACCATGACTTGGGATGGCAGAATCTAGGAAGACCACACACTAAGATGTCACATATAAAAGG	dickkopf WNT signaling pathway inhibitor 2
DKK4	NM_014420.2		CCAGAAGAGGGCATAAAGACACTGCTCAAGCTCCAGAAATCTTCCAGCGTTGCGACTGTGGCCCTGGACTACTGTGTCGAAGCCAATTGACCAGCAATCG	dickkopf WNT signaling pathway inhibitor 4
DLL1	NM_005618.3		ACCAGTCGGTGTACGTCATATCCGAGGAGAAGGATGAGTGCGTCATAGCAACTGAGGTGTAAAATGGAAGTGAGATGGCAAGACTCCCGTTTCTCTTAAA	delta-like 1 (Drosophila)
DLL3	NM_203486.2	SCDO1	CTGGAGTCAGAGCGTGGATTTTTGTATTTGCTCGGTGGTGCCCAGTCTCTGCCCCAGAGGCTTTGGAGTTCAATCTTGAAGGGGTGTCTGGGGGAACTTT	delta-like 3 (Drosophila)
DLL4	NM_019074.2		AATGACCACTTCGGCCACTATGTGTGCCAGCCAGATGGCAACTTGTCCTGCCTGCCCGGTTGGACTGGGGAATATTGCCAACAGCCTATCTGTCTTTCGG	delta-like 4 (Drosophila)
DNMT1	NM_001379.2	DNMT, MCMT, CXXC9	CAAAACCAATCTATGATGATGACCCATCTCTTGAAGGTGGTGTTAATGGCAAAAATCTTGGCCCCATAAATGAATGGTGGATCACTGGCTTTGATGGAGG	DNA (cytosine-5-)-methyltransferase 1
DNMT3A	NM_022552.3		ACTGTACAACCCGACTTCATAATGGTGCTTTCAAACAGCGAGATGAGTAAAAACATCAGCTTCCACGTTGCCTTCTGCGCAAAGGGTTTCACCAAGGATG	DNA (cytosine-5-)-methyltransferase 3 alpha
DTX1	NM_004416.2	hDx-1	TCTTCATCTCTCTGGACTCTGATCTCCTTCTCCCTTCCCATCTCCAGGCCTTCTGTCTGTCCCAGATAAAGGCGCTGTTCTCCCATCCTCCCTACCCCAT	deltex 1, E3 ubiquitin ligase
DTX3	NM_178502.2	FLJ34766, RNF154	CTCCCCGTGTACATATACTCCCGGTTTCCCTGCCCCTCCATTGCCCTTGGCTTTTTCTGGTATGTGCTGTGCTCCACGACCAAGCCGAGAAAGGACCTAG	deltex 3, E3 ubiquitin ligase
DTX4	NM_015177.1	KIAA0937, RNF155	GCATCTACTACCTTGACACAGAGTGTTTTCCCACTAGAAGCTCTGCTCTGCTCTCCTGGCCCAAGTAGGGGATTCCATGCCTTCCCTTTCATGGTCTTAG	deltex 4, E3 ubiquitin ligase
DUSP10	NM_144728.2	MKP-5, MKP5	AGTTCGAGGAAGACCTAAACAACGGTGTGACACCGAGAATCCTTACACCAAAGCTGATGGGCGTGGAGACGGTTGTGTGACAATGGTCTGGATGGAAAGG	dual specificity phosphatase 10
DUSP2	NM_004418.3	PAC-1	CTGGCCCTCATTCGGGGTCGGGAACCAAGGGTGTGTCTGCTCTTTCCCTCCCCATCCTCTGGCAGAAATCAGCTAGACGCTATACCGTGGACTCTCCCTG	dual specificity phosphatase 2
DUSP4	NM_057158.2	HVH2, MKP-2, TYP	GCACCGTAGCATGCAGATGTCAAGGCAGTTAGGAAGTAAATGGTGTCTTGTAGATATGTGCAAGGTAGCATGATGAGCAACTTGAGTTTGTTGCCACTGA	dual specificity phosphatase 4
DUSP5	NM_004419.3	HVH3	GTGGATGTAAAACCCATTTCACAAGAGAAGATTGAGAGTGAGAGAGCCCTCATCAGCCAGTGTGGAAAACCAGTGGTAAATGTCAGCTACAGGCCAGCTT	dual specificity phosphatase 5
DUSP6	NM_001946.2	MKP-3, PYST1	ATGTGACAACAGGGTTCCAGCACAGCAGCTGTATTTTACCACCCCTTCCAACCAGAATGTATACCAGGTGGACTCTCTGCAATCTACGTGAAAGACCCCA	dual specificity phosphatase 6
DUSP8	NM_004420.2	C11orf81, HVH-5, HB5, FLJ42958	TGGCAACAGTGCGGGTGGTCCTCGAGCTCTATTTTTACTGTCTGGTATTTAAACTGAAACATACGTTTCTAAGCAATACGAGGCCACCTTCAGTCGCAAG	dual specificity phosphatase 8
E2F1	NM_005225.1	RBBP3, RBP3	CCAGCTCCAAGCCGTGGACTCTTCGGAGAACTTTCAGATCTCCCTTAAGAGCAAACAAGGCCCGATCGATGTTTTCCTGTGCCCTGAGGAGACCGTAGGT	E2F transcription factor 1
E2F5	NM_001951.3		AATTGAAGATCTAGAACTGAAGGAAAGAGAACTTGATCAGCAGAAGTTGTGGCTACAGCAAAGCATCAAAAATGTGATGGACGATTCCATTAATAATAGA	E2F transcription factor 5, p130-binding
EFNA1	NM_004428.2	TNFAIP4, EPLG1, LERK1, ECKLG	TGCTGCCCCACGCCTCTTCCCACTTGCCTGGACTGTGCTGCTCCTTCCACTTCTGCTGCTGCAAACCCCGTGAAGGTGTATGCCACACCTGGCCTTAAAG	ephrin-A1
EFNA2	NM_001405.3	EPLG6, ELF-1, LERK6	TCCCTCTCCGAGGCCGAGAAGACCTTCTGTTCCTGTAAATACAGCCAGCAAGTGCAAACTGTGATTTTATTTTCCACGTATTCCTGAGGACGGACTGGAC	ephrin-A2
EFNA3	NM_004952.4	EPLG3, LERK3, Ehk1-L	GCTCACCCTATGTGGTCCCACCTATCCTCCTGGGCCTTTTTCAAGTGCTTTGGCTGTGACTTTCATACTCTGCTCTTAGTCTAAAAAAAATAAACTGGAG	ephrin-A3
EFNA5	NM_001962.2	EPLG7, AF1, LERK7	AGTCAAAATCCGCTCTCCATGCTTACTCTTGACACCCCATTGAAGCCACTCATTGTGTGTGCGTCTGGGTGTGAAGTCCAGCTCCGTGTGGTCCTGTGCT	ephrin-A5
EGF	NM_001963.3		TAATGGAGCGAAGCTTTCATATGCCCTCCTATGGGACACAGACCCTTGAAGGGGGTGTCGAGAAGCCCCATTCTCTCCTATCAGCTAACCCATTATGGCA	epidermal growth factor
EGFR	NM_201282.1	ERBB, ERBB1	ACGCAGTTGGGCACTTTTGAAGATCATTTTCTCAGCCTCCAGAGGATGTTCAATAACTGTGAGGTGGTCCTTGGGAATTTGGAAATTACCTATGTGCAGA	epidermal growth factor receptor
EIF4EBP1	NM_004095.3	PHAS-I, 4E-BP1	CTGCGCAATAGCCCAGAAGATAAGCGGGCGGGCGGTGAAGAGTCACAGTTTGAGATGGACATTTAAAGCACCAGCCATCGTGTGGAGCACTACCAAGGGG	eukaryotic translation initiation factor 4E binding protein 1
ENDOG	NM_004435.2		CCTCAACCAGAATGCCTGGAACAACCTGGAGAAATATAGCCGCAGCTTGACCCGCAGCTACCAAAACGTCTATGTCTGCACAGGGCCACTCTTCCTGCCC	endonuclease G
EP300	NM_001429.2	p300, KAT3B	CCAGCCAGGCCCAACAGAGCAGTCCTGGATTAGGTTTGATAAATAGCATGGTCAAAAGCCCAATGACACAGGCAGGCTTGACTTCTCCCAACATGGGGAT	E1A binding protein p300
EPHA2	NM_004431.2	ECK	GAGCCGAGTGTGGAAGTACGAGGTCACTTACCGCAAGAAGGGAGACTCCAACAGCTACAATGTGCGCCGCACCGAGGGTTTCTCCGTGACCCTGGACGAC	EPH receptor A2
EPO	NM_000799.2	EP	TCGGCACCCTGCAAAATTTGATGCCAGGACACGCTTTGGAGGCGATTTACCTGTTTTCGCACCTACCATCAGGGACAGGATGACCTGGAGAACTTAGGTG	erythropoietin
EPOR	NM_000121.2		GGCCTGGTGGCAGTGTGGACATAGTGGCCATGGATGAAGGCTCAGAAGCATCCTCCTGCTCATCTGCTTTGGCCTCGAAGCCCAGCCCAGAGGGAGCCTC	erythropoietin receptor
ERBB2	NM_004448.2	NGL, NEU, HER-2, CD340, HER2	CTGAAAGAGACGGAGCTGAGGAAGGTGAAGGTGCTTGGATCTGGCGCTTTTGGCACAGTCTACAAGGGCATCTGGATCCCTGATGGGGAGAATGTGAAAA	v-erb-b2 avian erythroblastic leukemia viral oncogene homolog 2
ERCC2	NM_000400.2	XPD, MAG, EM9, MGC102762, MGC126218, MGC126219	CATCTACTGCTCAAGAACTGTGCCAGAGATTGAGAAGGTGATTGAAGAGCTTCGAAAGTTGCTCAACTTCTATGAGAAGCAGGAGGGCGAGAAGCTGCCG	excision repair cross-complementing rodent repair deficiency, complementation group 2
ERCC6	NM_000124.2	CKN2, CSB, RAD26, ARMD5	GATGTTCAGACACCCAAATGCCATCTAAAAAGAAGGATTCAACCAGCCTTTGGAGCAGACCATGATGTTCCAAAACGCAAGAAGTTCCCTGCTTCTAACA	excision repair cross-complementing rodent repair deficiency, complementation group 6
ETS2	NM_005239.4		CAACCATGTCTTTCAAGGATTACATCCAAGAGAGGAGTGACCCAGTGGAGCAAGGCAAACCAGTTATACCTGCAGCTGTGCTGGCCGGCTTCACAGGAAG	v-ets avian erythroblastosis virus E26 oncogene homolog 2
ETV1	NM_004956.4	ER81	CACATACCAACGGCGAGGATCACTTCAGCTCTGGCAGTTTTTGGTAGCTCTTCTGGATGACCCTTCAAATTCTCATTTTATTGCCTGGACTGGTCGAGGC	ets variant 1
ETV4	NM_001079675.1	E1A-F, E1AF	GGCCCTCTTCTCTTTGGCCTTCCCGGACAATCAGCGTCCAGCTCTCAAGGCTGAGTTTGACCGGCCTGTCAGTGAGGAGGACACAGTCCCTTTGTCCCAC	ets variant 4
ETV7	NM_016135.2	TEL2, TEL-2	ATTGACGGCAGGATCGCTGACTGCCGCCTGCTGTGGGATTACGTGTATCAGCTGCTCCTTGATACCCGATATGAGCCCTACATCAAGTGGGAAGACAAGG	ets variant 7
EYA1	NM_172059.2	BOR	CACAGCAGAGTACAGCACAATCCACAGCCCATCAACACCCATTAAAGATTCAGATTCTGATCGATTGCGTCGAGGTTCAGATGGGAAATCACGTGGACGG	eyes absent homolog 1 (Drosophila)
EZH2	NM_004456.3	EZH1, ENX-1, KMT6, KMT6A	GAGAAGGGACCAGTTTGTTGGCGGAAGCGTGTAAAATCAGAGTACATGCGACTGAGACAGCTCAAGAGGTTCAGACGAGCTGATGAAGTAAAGAGTATGT	enhancer of zeste homolog 2 (Drosophila)
FANCA	NM_000135.2	FACA, FANCH, FAA, FA-H, FAH	GCAAAGTGATTGACTGTGACAGTTCTGAGGCCTATGCTAATCATTCTAGTTCATTTATAGGCTCTGCTTTGCAGGATCAAGCCTCAAGGCTGGGGGTTCC	Fanconi anemia, complementation group A
FANCB	NM_152633.2	FAB, FLJ34064, FAAP95	CTGCCATAGCTAAACATGAAAGCAATTTTATGCAGAGGTGTGAAGTGAGCAAAGGAAAGAGTAGTGTCGTCGCGGCTGCTTTATCAGACAGAAGGGAAAA	Fanconi anemia, complementation group B
FANCC	NM_000136.2	FACC, FAC, FA3	CAGAAGCTTTCTGTATGGGATCAGGCTTCCACTTTGGAAACCCAGCAAGACACCTGTCTTCACGTGGCTCAGTTCCAGGAGTTCCTAAGGAAGATGTATG	Fanconi anemia, complementation group C
FANCE	NM_021922.2	FACE, FAE	CCAGAAGCCTCTTTCTTGGACGGATCCTCTCCTTGACTTCCTCAGCCTCCCGCCTGCTTACAACTGCCCTGACCTCCTTCTGTGCCAAATATACATACCC	Fanconi anemia, complementation group E
FANCF	NM_022725.2	FAF	CTGTCTATCTGGGTCTGCTAACAGACTGGGGTCAACGTTTGCACTATGACCTTCAGAAAGGCATTTGGGTTGGAACTGAGTCCCAAGATGTGCCCTGGGA	Fanconi anemia, complementation group F
FANCG	NM_004629.1	XRCC9, FAG	AAGTGGCAATTAGTGAATTTAGCAGGTGCCTCGAGCTGCTCTTCCGGGCCACACCTGAGGAAAAAGAACAAGGGGCAGCTTTCAACTGTGAGCAGGGATG	Fanconi anemia, complementation group G
FANCL	NM_001114636.1	PHF9, FLJ10335, FAAP43, Pog	TGTATGCGGATACCTGCTTCAGTACCATCAAGTTAAAAGCAGAAGATGCTTCTGGTAGAGAGCATTTAATCACTCTCAAGTTGAAGGCAAAGTATCCTGC	Fanconi anemia, complementation group L
FAS	NM_152876.1	FAS1, APT1, TNFRSF6, CD95, APO-1	TCTCAGGCATCAAAAGCATTTTGAGCAGGAGAGTATTACTAGAGCTTTGCCACCTCTCCATTTTTGCCTTGGTGCTCATCTTAATGGCCTAATGCACCCC	Fas cell surface death receptor
FASLG	NM_000639.1	APT1LG1, TNFSF6, FasL, CD178	TCCATGCCTCTGGAATGGGAAGACACCTATGGAATTGTCCTGCTTTCTGGAGTGAAGTATAAGAAGGGTGGCCTTGTGATCAATGAAACTGGGCTGTACT	Fas ligand (TNF superfamily, member 6)
FBXW7	NM_018315.4	AGO, FLJ11071, SEL-10, SEL10, FBW7, FBX30, CDC4, FBXW6	TGGGTCATGTTGCAGCAGTCCGCTGTGTTCAATATGATGGCAGGAGGGTTGTTAGTGGAGCATATGATTTTATGGTAAAGGTGTGGGATCCAGAGACTGA	F-box and WD repeat domain containing 7, E3 ubiquitin protein ligase
FEN1	NM_004111.4	RAD2, FEN-1, MF1	CCGGGAGAATGACATCAAGAGCTACTTTGGCCGTAAGGTGGCCATTGATGCCTCTATGAGCATTTATCAGTTCCTGATTGCTGTTCGCCAGGGTGGGGAT	flap structure-specific endonuclease 1
FGF1	NM_033137.1	FGFA, AFGF, ECGF, ECGFA, ECGFB, HBGF1, ECGF-beta, FGF-alpha, GLIO703	AAATGAGGAATGTTTGTTCCTGGAAAGGCTGGAGGAGAACCATTACAACACCTATATATCCAAGAAGCATGCAGAGAAGAATTGGTTTGTTGGCCTCAAG	fibroblast growth factor 1 (acidic)
FGF10	NM_004465.1		TGGTGTCTTCCGTCCCTGTCACCTGCCAAGCCCTTGGTCAGGACATGGTGTCACCAGAGGCCACCAACTCTTCTTCCTCCTCCTTCTCCTCTCCTTCCAG	fibroblast growth factor 10
FGF11	NM_004112.2	FHF3, FLJ16061, MGC45269, MGC102953	CCTGAATCCTAGCTCTAGGACATAGATCATGACTCTCAGCCCTTTTACCCAGGATGGAGCTGGGGCCTGTATAGCCATATTATTGTTCTAAGTAAGTTCT	fibroblast growth factor 11
FGF12	NM_004113.4	FGF12B, FHF1	GAGAACCATCGCTACATGAAATTGGAGAAAAACAAGGGCGTTCAAGGAAAAGTTCTGGAACACCAACCATGAATGGAGGCAAAGTTGTGAATCAAGATTC	fibroblast growth factor 12
FGF13	NM_033642.1	FHF2, FGF2	GCTGAACGGAGGCAAATCCATGAGCCACAATGAATCAACGTAGCCAGTGAGGGCAAAAGAAGGGCTCTGTAACAGAACCTTACCTCCAGGTGCTGTTGAA	fibroblast growth factor 13
FGF14	NM_004115.3	FHF4, SCA27	CAAGAGTAAGACAACATAGCCAGATCCTCACAGGTGTTGTGACTTATTCGTCCTGAGCACAGTTGAGTGATTTATCCTCACCAGACATTCCTGCTCCGTG	fibroblast growth factor 14
FGF16	NM_003868.1		GGCTCACCCCGGGAGGGATACAGGACTAAACGACACCAGAAATTCACTCACTTTTTACCCAGGCCTGTAGATCCTTCTAAGTTGCCCTCCATGTCCAGAG	fibroblast growth factor 16
FGF17	NM_003867.2	FGF-13	ACGGACACGTTTGGCAGCCGGGTTCGCATCAAAGGGGCTGAGAGTGAGAAGTACATCTGTATGAACAAGAGGGGCAAGCTCATCGGGAAGCCCAGCGGGA	fibroblast growth factor 17
FGF18	NM_003862.1	FGF-18, ZFGF5	AATTCTACCTGTGCATGAACCGCAAAGGCAAGCTCGTGGGGAAGCCCGATGGCACCAGCAAGGAGTGTGTGTTCATCGAGAAGGTTCTGGAGAACAACTA	fibroblast growth factor 18
FGF19	NM_005117.2		GATGCAGGGGCTGCTTCAGTACTCGGAGGAAGACTGTGCTTTCGAGGAGGAGATCCGCCCAGATGGCTACAATGTGTACCGATCCGAGAAGCACCGCCTC	fibroblast growth factor 19
FGF2	NM_002006.4	FGFB	GTCCGGGAGAAGAGCGACCCTCACATCAAGCTACAACTTCAAGCAGAAGAGAGAGGAGTTGTGTCTATCAAAGGAGTGTGTGCTAACCGTTACCTGGCTA	fibroblast growth factor 2 (basic)
FGF20	NM_019851.1		GGGCACCCGGCAGGACCACAGCCTCTTCGGTATCTTGGAATTCATCAGTGTGGCAGTGGGACTGGTCAGTATTAGAGGTGTGGACAGTGGTCTCTATCTT	fibroblast growth factor 20
FGF21	NM_019113.2		GATCACCTGAGGACCCGAGCCATTGATGGACTCGGACGAGACCGGGTTCGAGCACTCAGGACTGTGGGTTTCTGTGCTGGCTGGTCTTCTGCTGGGAGCC	fibroblast growth factor 21
FGF22	NM_020637.1		CCAGGACAGCATCCTGGAGATCCGCTCTGTACACGTGGGCGTCGTGGTCATCAAAGCAGTGTCCTCAGGCTTCTACGTGGCCATGAACCGCCGGGGCCGC	fibroblast growth factor 22
FGF23	NM_020638.2		TGAGTGTGCAAACCTTGACATTAACAGCTGAATGGGGCAAGTTGATGAAAACACTACTTTCAAGCCTTCGTTCTTCCTTGAGCATCTCTGGGGAAGAGCT	fibroblast growth factor 23
FGF3	NM_005247.2	INT2, HBGF-3	CTGGAGAACAGCGCCTACAGTATTTTGGAGATAACGGCAGTGGAGGTGGGCATTGTGGCCATCAGGGGTCTCTTCTCCGGGCGGTACCTGGCCATGAACA	fibroblast growth factor 3
FGF4	NM_002007.2	HSTF1, K-FGF, HBGF-4, HST, HST-1, KFGF	GGCGTGGTGAGCATCTTCGGCGTGGCCAGCCGGTTCTTCGTGGCCATGAGCAGCAAGGGCAAGCTCTATGGCTCGCCCTTCTTCACCGATGAGTGCACGT	fibroblast growth factor 4
FGF5	NM_004464.3		AAGAGTTACCTCCTCCATCTTACTCTGCCCTATTTGAAAGTCTCAGGGGAGAAAAGGGAACAAGATGCTGATCCAACCTGAGTGGAGTCAGGTGAGGCAT	fibroblast growth factor 5
FGF6	NM_020996.1		GCGTGGTGAGTCTCTTTGGAGTGAGAAGTGCCCTCTTCGTTGCCATGAACAGTAAAGGAAGATTGTACGCAACGCCCAGCTTCCAAGAAGAATGCAAGTT	fibroblast growth factor 6
FGF7	NM_002009.3	KGF	GAAAGGCTCAAGTTGCACCAGGCAGACAACAGACATGGAATTCTTATATATCCAGCTGTTAGCAACAAAACAAAAGTCAAATAGCAAACAGCGTCACAGC	fibroblast growth factor 7
FGF8	NM_033163.3	AIGF	AGAGCAACGGCAAAGGCAAGGACTGCGTCTTCACGGAGATTGTGCTGGAGAACAACTACACAGCGCTGCAGAATGCCAAGTACGAGGGCTGGTACATGGC	fibroblast growth factor 8 (androgen-induced)
FGF9	NM_002010.2		TGTTGCCAAACTTTGTCGCATGCATAATGTATGATGGAGGCTTGGATGGGAATATGCTGATTTTGTTCTGCACTTAAAGGCTTCTCCTCCTGGAGGGCTG	fibroblast growth factor 9
FGFR1	NM_015850.2	FLT2, KAL2, H2, H3, H4, H5, CEK, FLG, BFGFR, N-SAM, CD331	TACAAGGTCCGTTATGCCACCTGGAGCATCATAATGGACTCTGTGGTGCCCTCTGACAAGGGCAACTACACCTGCATTGTGGAGAATGAGTACGGCAGCA	fibroblast growth factor receptor 1
FGFR2	NM_000141.4	KGFR, BEK, CFD1, JWS, CEK3, TK14, TK25, ECT1, K-SAM, CD332	ATGGTCAGCTGGGGTCGTTTCATCTGCCTGGTCGTGGTCACCATGGCAACCTTGTCCCTGGCCCGGCCCTCCTTCAGTTTAGTTGAGGATACCACATTAG	fibroblast growth factor receptor 2
FGFR3	NM_022965.2	ACH, CEK2, JTK4, CD333	GGACCTGTATATTTGTAAAGCTATTTATGGGCCCCTGGCACTCTTGTTCCCACACCCCAACACTTCCAGCATTTAGCTGGCCACATGGCGGAGAGTTTTA	fibroblast growth factor receptor 3
FGFR4	NM_002011.3	JTK2, CD334	AGGCGAGGGCTGCTTTGGCCAGGTAGTACGTGCAGAGGCCTTTGGCATGGACCCTGCCCGGCCTGACCAAGCCAGCACTGTGGCCGTCAAGATGCTCAAA	fibroblast growth factor receptor 4
FIGF	NM_004469.2	VEGFD, VEGF-D	TGAACATGGACCAGTGAAGCGATCATCTCAGTCCACATTGGAACGATCTGAACAGCAGATCAGGGCTGCTTCTAGTTTGGAGGAACTACTTCGAATTACT	c-fos induced growth factor (vascular endothelial growth factor D)
FLNA	NM_001456.3	FLN1, FLN, OPD2, OPD1, ABP-280	CCCTCAGGAGCCCTGGAGGAGTGCTATGTCACAGAAATTGACCAAGATAAGTATGCTGTGCGCTTCATCCCTCGGGAGAATGGCGTTTACCTGATTGACG	filamin A, alpha
FLNC	NM_001127487.1	FLN2, ABP-280, ABPL	GGGCCTGTCCATTGCTGTGGAGGGTCCTAGCAAAGCGGAGATTGCATTTGAGGATCGCAAAGATGGCTCCTGCGGCGTCTCCTATGTCGTCCAGGAACCA	filamin C, gamma
FLT1	NM_002019.4	FLT, VEGFR1	AAGAAATGGCAAACAATTCTGCAGTACTTTAACCTTGAACACAGCTCAAGCAAACCACACTGGCTTCTACAGCTGCAAATATCTAGCTGTACCTACTTCA	fms-related tyrosine kinase 1
FLT3	NM_004119.1	STK1, FLK2, CD135	AAATGGAAAACCAGGACGCCCTGGTCTGCATATCTGAGAGCGTTCCAGAGCCGATCGTGGAATGGGTGCTTTGCGATTCACAGGGGGAAAGCTGTAAAGA	fms-related tyrosine kinase 3
FN1	NM_212482.1	MSF, CIG, LETS, GFND2, FINC	GGGAATGGACATGCATTGCCTACTCGCAGCTTCGAGATCAGTGCATTGTTGATGACATCACTTACAATGTGAACGACACATTCCACAAGCGTCATGAAGA	fibronectin 1
FOS	NM_005252.2	c-fos, AP-1	ACTCAAGTCCTTACCTCTTCCGGAGATGTAGCAAAACGCATGGAGTGTGTATTGTTCCCAGTGACACTTCAGAGAGCTGGTAGTTAGTAGCATGTTGAGC	FBJ murine osteosarcoma viral oncogene homolog
FOSL1	NM_005438.2	fra-1	CAGCAGAAGTTCCACCTGGTGCCAAGCATCAACACCATGAGTGGCAGTCAGGAGCTGCAGTGGATGGTACAGCCTCATTTCCTGGGGCCCAGCAGTTACC	FOS-like antigen 1
FOXL2	NM_023067.2	BPES, BPES1	GAGCTCGCCATGATGCATTGCTCTTACTGGGACCACGACAGCAAGACCGGCGCGCTGCATTCGCGCCTCGATCTCTGAGAGCCCACCGCATGCCGGTGCA	forkhead box L2
FOXO4	NM_005938.2	MLLT7, AFX1	ATACAGTGCCTCAGGTTTAAAAGAGCAGGAAGCTGAGTGAGAGGTTGCAGAAAAAGTGTCTTCGCTCGGCAGAGGTTACAGGTGGCATCTCAGAAAGAGC	forkhead box O4
FST	NM_006350.2	FS	GACCAATAATGCCTACTGTGTGACCTGTAATCGGATTTGCCCAGAGCCTGCTTCCTCTGAGCAATATCTCTGTGGGAATGATGGAGTCACCTACTCCAGT	follistatin
FUBP1	NM_003902.3	FUBP, FBP	TCAACAAGCCAAGGAAATGGTGTTAGAGTTAATTCGTGATCAAGGCGGTTTCAGAGAAGTTCGGAATGAGTATGGGTCAAGAATAGGAGGAAATGAAGGG	far upstream element (FUSE) binding protein 1
FUT8	NM_004480.4		CCGAACTGCAGATGAAATTCCCATGGAACCTGGAGATATCATTGGTGTGGCTGGAAATCATTGGGATGGCTATTCTAAAGGTGTCAACAGGAAATTGGGA	fucosyltransferase 8 (alpha (1,6) fucosyltransferase)
FZD10	NM_007197.2	CD350	CCGTGCCGGCCACCTGTGTGATCGCCTGCTACTTTTACGAACGCCTCAACATGGATTACTGGAAGATCCTGGCGGCGCAGCACAAGTGCAAAATGAACAA	frizzled family receptor 10
FZD2	NM_001466.2		GGAGGAGACGCGTTTCGCGCGCCTCTGGATCCTCACCTGGTCGGTGCTGTGCTGCGCTTCCACCTTCTTCACTGTCACCACGTACTTGGTAGACATGCAG	frizzled family receptor 2
FZD3	NM_017412.2		TGAATAGGCCTGATCATCTGAATCTCCTTCAGACCCAGGAAGGATGGCTATGACTTGGATTGTCTTCTCTCTTTGGCCCTTGACTGTGTTCATGGGGCAT	frizzled family receptor 3
FZD7	NM_003507.1	FzE3	CCCTCTACTGAGAAGTGACCTGGAAGTGAGAAGTTCTTTGCAGATTTGGGGCGAGGGGTGATTTGGAAAAGAAGACCTGGGTGGAAAGCGGTTTGGATGA	frizzled family receptor 7
FZD8	NM_031866.1		GTCTCCACCTTCCTTATCGACATGGAGCGCTTCAAGTACCCGGAGCGGCCCATTATCTTCCTCTCGGCCTGCTACCTCTTCGTGTCGGTGGGCTACCTAG	frizzled family receptor 8
FZD9	NM_003508.2	FZD3, CD349	CCTGCCCGCGCTCAAGACCATCGTCATCCTGACCCTGCGCAAGGTGGCGGGTGATGAGCTGACTGGGCTTTGCTACGTGGCCAGCACGGATGCAGCAGCG	frizzled family receptor 9
GADD45A	NM_001924.2	DDIT1, GADD45	GTTACTCCCTACACTGATGCAAGGATTACAGAAACTGATGCCAAGGGGCTGAGTGAGTTCAACTACATGTTCTGGGGGCCCGGAGATAGATGACTTTGCA	growth arrest and DNA-damage-inducible, alpha
GADD45B	NM_015675.2	MYD118, GADD45BETA, DKFZP566B133	TGTGGACCCAGACAGCGTGGTCCTCTGCCTCTTGGCCATTGACGAGGAGGAGGAGGATGACATCGCCCTGCAAATCCACTTCACGCTCATCCAGTCCTTC	growth arrest and DNA-damage-inducible, beta
GADD45G	NM_006705.3	DDIT2, GADD45gamma, GRP17, CR6	CAAAGTCTTGAACGTGGACCCCGACAATGTGACCTTCTGTGTGCTGGCTGCGGGTGAGGAGGACGAGGGCGACATCGCGCTGCAGATCCATTTTACGCTG	growth arrest and DNA-damage-inducible, gamma
GAS1	NM_002048.2		CTGTGGCTTGGGACAGATAGAAGGGATGGTTGGGGATACTTCCCAAAACTTTTTCCAAGTCAACTTGGTGTAGCCGGTTCCCCGGCCACGACTCTGGGCA	growth arrest-specific 1
GATA1	NM_002049.2	GF1, ERYF1, NFE1, GATA-1, NF-E1	TGCGGAAGGATGGTATTCAGACTCGAAACCGCAAGGCATCTGGAAAAGGGAAAAAGAAACGGGGCTCCAGTCTGGGAGGCACAGGAGCAGCCGAAGGACC	GATA binding protein 1 (globin transcription factor 1)
GATA2	NM_032638.3	NFE1B	GAAGAAGGAAGGGATCCAGACTCGGAACCGGAAGATGTCCAACAAGTCCAAGAAGAGCAAGAAAGGGGCGGAGTGCTTCGAGGAGCTGTCAAAGTGCATG	GATA binding protein 2
GATA3	NM_001002295.1	HDR	AAGAGTCCGGCGGCATCTGTCTTGTCCCTATTCCTGCAGCCTGTGCTGAGGGTAGCAGTGTATGAGCTACCAGCGTGCATGTCAGCGACCCTGGCCCGAC	GATA binding protein 3
GDF6	NM_001001557.2	BMP13	AAACAATGTGGGAGGAAGAATCACCGTTGACGCATCTTGATTTGGTTGGTTTTTACATGTGTAAAGAAGGTGGGGTCTCTGGCCATGTCATAGCCCATGT	growth differentiation factor 6
GHR	NM_000163.2	GHBP	TTCATATAGTACAGTCCCCACAGGGCCTCATACTCAATGCGACTGCCTTGCCCTTGCCTGACAAAGAGTTTCTCTCATCATGTGGCTATGTGAGCACAGA	growth hormone receptor
GLI1	NM_005269.1	GLI	TAGCCCAAGCCGTGCTAAAGCTCCAGTGAACACATATGGACCTGGCTTTGGACCCAACTTGCCCAATCACAAGTCAGGTTCCTATCCCACCCCTTCACCA	GLI family zinc finger 1
GLI3	NM_000168.5	GCPS, PHS, PAP-A, PAPA, PAPA1, PAPB, ACLS, PPDIV	GGGACATGAGTTCTTTGCTGACCTCCCTAGCGGAAGAAAGCAAATTCCTTGCAGTTATGCAATAGGCTTTAGGAAAAAAAGACTGCAACCAACGGAAATC	GLI family zinc finger 3
GNA11	NM_002067.1		TTCGAGCATCAGTACGTCAGTGCCATCAAGACCCTGTGGGAGGACCCGGGCATCCAGGAATGCTACGACCGCAGGCGCGAGTACCAGCTCTCCGACTCTG	guanine nucleotide binding protein (G protein), alpha 11 (Gq class)
GNAQ	NM_002072.2	G-ALPHA-q, GAQ	AAGGAGTACAATCTGGTCTAATTGTGCCTCCTAGACACCCGCCCTGCCCTTCCCTGGTGGGCTATTGAAGATACACAAGAGGGACTGTATTTCTGTGGAA	guanine nucleotide binding protein (G protein), q polypeptide
GNAS	NM_080425.1	GNAS1, NESP55, NESP, GNASXL, GPSA, SCG6	CGAGAACCAGTTCAGAGTGGACTACATCCTGAGTGTGATGAACGTGCCTGACTTTGACTTCCCTCCCGAATTCTATGAGCATGCCAAGGCTCTGTGGGAG	GNAS complex locus
GNG12	NM_018841.3		ATAAAGGTTTCGAAGGCATCAGCGGACCTCATGTCCTACTGTGAGGAACATGCCAGGAGTGACCCTTTGCTGATAGGAATACCAACTTCAGAAAACCCTT	guanine nucleotide binding protein (G protein), gamma 12
GNG4	NM_004485.2		AATGAAAGAGGGCATGTCTAATAACAGCACCACTAGCATCTCCCAAGCCAGGAAAGCTGTGGAGCAGCTAAAGATGGAAGCCTGTATGGACAGGGTCAAG	guanine nucleotide binding protein (G protein), gamma 4
GNG7	NM_052847.1	FLJ00058	TGTCCACGGAACCGCTGCCCATCTAACCTTCGTAAAGACCTGTCTCCTGTTTCCAGCCGCCGCCTGTGGTTCTAGCAGGTTCTATGCCATCTGCATTGGG	guanine nucleotide binding protein (G protein), gamma 7
GNGT1	NM_021955.3	GNG1	AAGAAGTAAGAGATTACGTTGAAGAACGATCTGGCGAGGATCCACTGGTAAAGGGCATCCCAGAGGACAAAAATCCCTTCAAGGAGCTCAAAGGAGGCTG	guanine nucleotide binding protein (G protein), gamma transducing activity polypeptide 1
GPC4	NM_001448.2	K-glypican	CCCTCGCAAATTGAAGCTCCAGGTTACTCGTGCTTTTGTAGCAGCCCGTACTTTCGCTCAAGGCTTAGCGGTTGCGGGAGATGTCGTGAGCAAGGTCTCC	glypican 4
GRB2	NM_002086.4	NCKAP2	TCAAAAGGGGGGACATCCTCAAGGTTTTGAACGAAGAATGTGATCAGAACTGGTACAAGGCAGAGCTTAATGGAAAAGACGGCTTCATTCCCAAGAACTA	growth factor receptor-bound protein 2
GRIA3	NM_000828.4	GLUR3, GluA3, GLURC, MRX94	TGCAGGAGCACAGCGCTTTCCGCTTTGCCGTGCAGTTATACAACACCAACCAGAACACCACCGAGAAGCCCTTCCATTTGAATTACCACGTAGATCACTT	glutamate receptor, ionotropic, AMPA 3
GRIN1	NM_000832.5	NMDAR1, GluN1	TTCAAGAGAGTGCTGATGTCTTCCAAGTATGCGGATGGGGTGACTGGTCGCGTGGAGTTCAATGAGGATGGGGACCGGAAGTTCGCCAACTACAGCATCA	glutamate receptor, ionotropic, N-methyl D-aspartate 1
GRIN2A	NM_000833.3	NMDAR2A, GluN2A	GAATGACAGCTATCTTCGGTCGTCCTTGAGGTCAACGGCATCGTACTGTTCCAGGGACAGTCGGGGCCACAATGATGTGTATATTTCGGAGCATGTTATG	glutamate receptor, ionotropic, N-methyl D-aspartate 2A
GRIN2B	NM_000834.3	NMDAR2B, GluN2B	CAACACCCACGAGAAGAGAATCTACCAGTCCAATATGCTAAATAGGTATCTGATCAATGTCACTTTTGAGGGGAGGAATTTGTCCTTCAGTGAAGATGGC	glutamate receptor, ionotropic, N-methyl D-aspartate 2B
GSK3B	NM_002093.2		ACTGATTATACCTCTAGTATAGATGTATGGTCTGCTGGCTGTGTGTTGGCTGAGCTGTTACTAGGACAACCAATATTTCCAGGGGATAGTGGTGTGGATC	glycogen synthase kinase 3 beta
GTF2H3	NM_001516.3	BTF2, TFIIH, P34	TGATGCCAACCCAATTTGGTGGGGAAAGCAAGCATTAAAGGAATCTCAGTTCACTTTATCCAAATGCATAGATGCCGTGATGGTGCTGGGAAATTCGCAT	general transcription factor IIH, polypeptide 3, 34kDa
GZMB	NM_004131.3	CTLA1, CSPB, CCPI, CGL-1, CSP-B, CGL1, CTSGL1, HLP, SECT	ACACTACAAGAGGTGAAGATGACAGTGCAGGAAGATCGAAAGTGCGAATCTGACTTACGCCATTATTACGACAGTACCATTGAGTTGTGCGTGGGGGACC	granzyme B (granzyme 2, cytotoxic T-lymphocyte-associated serine esterase 1)
H2AFX	NM_002105.2	H2AX	CCGCCCCATTTCCCTTCCAGCAAACTCAACTCGGCAATCCAAGCACCTAGATACCAGCACAAGTCGGTTAATCCCTGTCTGGACTGAGCCTCCGTTGGCT	H2A histone family, member X
H3F3A	NM_002107.3	H3F3, H3.3A	GCTCGCAAGAGTGCGCCCTCTACTGGAGGGGTGAAGAAACCTCATCGTTACAGGCCTGGTACTGTGGCGCTCCGTGAAATTAGACGTTATCAGAAGTCCA	H3 histone, family 3A
H3F3C	NM_001013699.2	H3.5	CCAAGTGTTTAACAATTGGGGCTGTTAAGTCTGACCATACATCACTGTGATAGAATGTAGGCTTTTTCAAGGGTGAAGATACAAACCTTAACCACAGTGT	H3 histone, family 3C
HDAC1	NM_004964.2	RPD3L1, HD1, GON-10	CAAGCCGGTCATGTCCAAAGTAATGGAGATGTTCCAGCCTAGTGCGGTGGTCTTACAGTGTGGCTCAGACTCCCTATCTGGGGATCGGTTAGGTTGCTTC	histone deacetylase 1
HDAC10	NM_032019.5	DKFZP761B039	CCAGCGTCCTTTACTTCTCCTGGCACCGCTATGAGCATGGGCGCTTCTGGCCTTTCCTGCGAGAGTCAGATGCAGACGCAGTGGGGCGGGGACAGGGCCT	histone deacetylase 10
HDAC11	NM_024827.3		GAGGCTCTAACAATGCACTCTGAGATCCCTACCCTTGCCGTTGGTCTCTGTCGCTGACTCGAGGCACCTAACATCCATTCACACCCAACACAGGCCAGCG	histone deacetylase 11
HDAC2	NM_001527.1	RPD3, YAF1	AAGCCTATTATCTCAAAGGTGATGGAGATGTATCAACCTAGTGCTGTGGTATTACAGTGTGGTGCAGACTCATTATCTGGTGATAGACTGGGTTGTTTCA	histone deacetylase 2
HDAC4	NM_006037.3	KIAA0288, HDAC-A, HDACA, HD4, HA6116, HDAC-4	TCTGTCAGCTCACTCCAGCTTCACAAATGTGCTGAGAGCATTACTGTGTAGCCTTTTCTTTGAAGACACACTCGGCTCTTCTCCACAGCAAGCGTCCAGG	histone deacetylase 4
HDAC5	NM_005474.4	KIAA0600, NY-CO-9, FLJ90614	AGTGGTGATGCCCATTGCCCACGAGTTCTCACCTGATGTGGTCCTAGTCTCCGCCGGGTTTGATGCTGTTGAAGGACATCTGTCTCCTCTGGGTGGCTAC	histone deacetylase 5
HDAC6	NM_006044.2	KIAA0901, JM21, HD6, FLJ16239	ATATATTGATCTGATGGAAACAACCCAGTACATGAATGAGGGAGAACTCCGTGTCCTAGCAGACACCTACGACTCAGTTTATCTGCATCCGAACTCATAC	histone deacetylase 6
HELLS	NM_018063.3	PASG, SMARCA6, LSH, Nbla10143	GATGGGTCCATGTCTTACTCAGAGAGAGAAAAAAACATGCACAGCTTCAACACGGATCCAGAGGTGTTTATCTTCTTAGTGAGTACACGAGCTGGTGGCC	helicase, lymphoid-specific
HES1	NM_005524.2	HRY, FLJ20408, HES-1, Hes1, bHLHb39	GCTGGAGAGGCGGCTAAGGTGTTTGGAGGCTTCCAGGTGGTACCGGCTCCCGATGGCCAGTTTGCTTTCCTCATTCCCAACGGGGCCTTCGCGCACAGCG	hes family bHLH transcription factor 1
HES5	NM_001010926.3	bHLHb38	CTCCACTATGATCCTTAAAGGATTCCTCTGTGTGGGTGGATGCGTGTGGGCACGACTTTGTACTCAGAAATTGAACTCTCAGTCACGTGGAAGCCACGGG	hes family bHLH transcription factor 5
HGF	NM_000601.4	DFNB39, SF, F-TCF, HGFB, HPTA	TCATTGGTAAAGGACGCAGCTACAAGGGAACAGTATCTATCACTAAGAGTGGCATCAAATGTCAGCCCTGGAGTTCCATGATACCACACGAACACAGCTT	hepatocyte growth factor (hepapoietin A; scatter factor)
HHEX	NM_002729.4	PRHX, HEX, HOX11L-PEN	GCACTATCACTTAGTACCTGTTTGACCAAGGTGTTAAGGGGATAGTACCTCCCAATTCAAGCAGAGAAACTGACCTGACTAAAGTTAATCGCAGATGAAC	hematopoietically expressed homeobox
HHIP	NM_022475.1	HIP, FLJ20992	GATTTGTATACCGGGGCTGCCAGTCAGAAAGATTGTATGGAAGCTACGTGTTTGGAGATCGTAATGGGAATTTCCTAACTCTCCAGCAAAGTCCTGTGAC	hedgehog interacting protein
HIST1H3B	NM_003537.3	H3FL, H3/l	CATCCATGCTAAGCGAGTGACTATTATGCCCAAAGACATCCAGCTCGCTCGCCGCATTCGCGGAGAAAGAGCGTAAATGTAAAGTCACTTTTTCATCAGT	histone cluster 1, H3b
HIST1H3G	NM_003534.2	H3FH, H3/h	CGAGTGACTATCATGCCCAAGGACATTCAGCTCGCTCGCCGCATTCGTGGGGAGAGAGCGTAGAGGTTTCCGGGCAGTAATTCTATCCAACTTAAAAAGG	histone cluster 1, H3g
HIST1H3H	NM_003536.2	H3FK, H3/k, H3F1K	AAGCGGGTGACTATCATGCCCAAGGACATCCAGCTCGCACGTCGTATCCGCGGCGAGAGGGCTTGAGTCTCAAGGACTCACTGATTACATACCCAAAGGC	histone cluster 1, H3h
HMGA1	NM_145904.1	HMGIY	CGCCCACCCACGCATACACACATGCCCTCCTGGACAAGGCTAACATCCCACTTAGCCGCACCCTGCACCTGCTGCGTCCCCACTCCCTTGGTGGTGGGGA	high mobility group AT-hook 1
HMGA2	NM_003484.1	HMGIC, BABL, LIPO	GAGGAGGAATTCTTTCCCCGCCTAACATTTCAAGGGACACAATTCACTCCAAGTCTCTTCCCTTTCCAAGCCGCTTCCGAAGTGCTCCCGGTGCCCGCAA	high mobility group AT-hook 2
HNF1A	NM_000545.4	MODY3, TCF1, HNF1, LFB1	GGGGGTCGTGGAGAGCTAGGAGCAAAGCCTGTTCATGGCAGATGTAGGAGGGACTGTCGCTGCTTCGTGGGATACAGTCTTCTTACTTGGAACTGAAGGG	HNF1 homeobox A
HOXA10	NM_018951.3	HOX1H, HOX1	TTCTATAGAGATAGATATTGTCCTAAGTGTCAAGTCCTGACTGGGCTGGGTTTGCTGTCTTGGGGTCCCACTGCTCGAAATGGCCCCTGTCTTCGGCCGA	homeobox A10
HOXA11	NM_005523.5	HOX1I, HOX1	TGGAGGTAGCTTTGAGGTGGAAGAGGGCTGCAAATCCTTGTGGGAAAAGAAATCTATGATTCCAGGTGGCATCAGTGTCTTTCCACTCCTCCTAGCCACC	homeobox A11
HOXA9	NM_152739.3	HOX1G, HOX1	GGCTCTAAACCTCAGGCCACATCTTTTCCAAGGCAAACCCTGTTCAGGCTGGCTCGTAGGCCTGCCGCTTTGATGGAGGAGGTATTGTAAGCTTTCCATT	homeobox A9
HPGD	NM_001145816.2	SDR36C1	ATCCAGTTGGTCTTTAGGGCACTGAAGGAAACTCTTCTTCAGAAATAACCTTTTAACTTTTCTTCTGTCAGCTGCCTGCCAATCACGGAGCCAGAGGCTG	hydroxyprostaglandin dehydrogenase 15-(NAD)
HRAS	NM_005343.2	HRAS1	AGTACATGCGCACCGGGGAGGGCTTCCTGTGTGTGTTTGCCATCAACAACACCAAGTCTTTTGAGGACATCCACCAGTACAGGGAGCAGATCAAACGGGT	Harvey rat sarcoma viral oncogene homolog
HSP90B1	NM_003299.1	TRA1, GP96, GRP94	TCAGAGCTGACGATGAAGTTGATGTGGATGGTACAGTAGAAGAGGATCTGGGTAAAAGTAGAGAAGGATCAAGGACGGATGATGAAGTAGTACAGAGAGA	heat shock protein 90kDa beta (Grp94), member 1
HSPA1A	NM_005345.5	HSPA1, HSP70-1	GCTTCCCAGAGCGAACCTGTGCGGCTGCAGGCACCGGCGCGTCGAGTTTCCGGCGTCCGGAAGGACCGAGCTCTTCTCGCGGATCCAGTGTTCCGTTTCC	heat shock 70kDa protein 1A
HSPA2	NM_021979.3		AAGATCCTCGACAAGTGTCAGGAGGTGATCAACTGGCTCGACCGAAACCAGATGGCAGAGAAAGATGAGTATGAACACAAGCAGAAAGAGCTCGAAAGAG	heat shock 70kDa protein 2
HSPA6	NM_002155.3		GACAGAGTGGCTGCCAAAAACTCGCTGGAGGCCCATGTCTTCCATGTGAAAGGTTCTTTGCAAGAGGAAAGCCTTAGGGACAAGATTCCCGAAGAGGACA	heat shock 70kDa protein 6 (HSP70B')
HSPB1	NM_001540.3	HSP27, HSP28, Hs.76067, Hsp25	AGCCGCGCGCTCAGCCGGCAACTCAGCAGCGGGGTCTCGGAGATCCGGCACACTGCGGACCGCTGGCGCGTGTCCCTGGATGTCAACCACTTCGCCCCGG	heat shock 27kDa protein 1
IBSP	NM_004967.3	BSP, SP-II, BSP-II	AGGGGGAGTACGAATACACGGGCGCCAATGAATACGACAATGGATATGAAATCTATGAAAGTGAGAACGGGGAACCTCGTGGGGACAATTACCGAGCCTA	integrin-binding sialoprotein
ID1	NM_002165.2	dJ857M17.1.2, bHLHb24	CTGCCCCAGAACCGCAAGGTGAGCAAGGTGGAGATTCTCCAGCACGTCATCGACTACATCAGGGACCTTCAGTTGGAGCTGAACTCGGAATCCGAAGTTG	inhibitor of DNA binding 1, dominant negative helix-loop-helix protein
ID2	NM_002166.4	GIG8, bHLHb26	CGGATATCAGCATCCTGTCCTTGCAGGCTTCTGAATTCCCTTCTGAGTTAATGTCAAATGACAGCAAAGCACTGTGTGGCTGAATAAGCGGTGTTCATGA	inhibitor of DNA binding 2, dominant negative helix-loop-helix protein
ID4	NM_001546.2	bHLHb27	GCTTGCTACCAAAGGACAAACTCTTGGAAATGAACACTTTCTGCTTTCCTTCCTCCAAAGAATTAATAGGCAACAGTGGGAGAAAAAAAAGGCATAATGG	inhibitor of DNA binding 4, dominant negative helix-loop-helix protein
IDH1	NM_005896.2		GTGGCGCCCCAACTCTTCGCCAGCATATCATCCCGGCAGGCGATAAACTACATTCAGTTGAGTCTGCAAGACTGGGAGGAACTGGGGTGATAAGAAATCT	isocitrate dehydrogenase 1 (NADP+), soluble
IDH2	NM_002168.2		CACCGGCTCATTGATGACATGGTGGCTCAGGTCCTCAAGTCTTCGGGTGGCTTTGTGTGGGCCTGCAAGAACTATGACGGAGATGTGCAGTCAGACATCC	isocitrate dehydrogenase 2 (NADP+), mitochondrial
IFNA17	NM_021268.2	LEIF2C1, IFN-alphaI	TGAGATGATCCAGCAGACCTTCAATCTCTTCAGCACAGAGGACTCATCTGCTGCTTGGGAACAGAGCCTCCTAGAAAAATTTTCCACTGAACTTTACCAG	interferon, alpha 17
IFNA2	NM_000605.3	IFNA, IFN-alphaA	GCCTAAGGTTTAGGCTCACCCATTTCAACCAGTCTAGCAGCATCTGCAACATCTACAATGGCCTTGACCTTTGCTTTACTGGTGGCCCTCCTGGTGCTCA	interferon, alpha 2
IFNA7	NM_021057.2	IFNA-J, IFN-alphaJ	TACCCACCTCAGGTAGCCTAGTGATATTTGCAAAATCCCAATGGCCCGGTCCTTTTCTTTACTGATGGTCGTGCTGGTACTCAGCTACAAATCCATCTGC	interferon, alpha 7
IFNG	NM_000619.2		ATACTATCCAGTTACTGCCGGTTTGAAAATATGCCTGCAATCTGAGCCAGTGCTTTAATGGCATGTCAGACAGAACTTGAATGTGTCAGGTGACCCTGAT	interferon, gamma
IGF1	NM_000618.3	IGF1A	CGTGGATGAGTGCTGCTTCCGGAGCTGTGATCTAAGGAGGCTGGAGATGTATTGCGCACCCCTCAAGCCTGCCAAGTCAGCTCGCTCTGTCCGTGCCCAG	insulin-like growth factor 1 (somatomedin C)
IGF1R	NM_000875.2	JTK13, CD221, IGFIR, MGC18216, IGFR	TCGGGGGGCCATCAGGATTGAGAAAAATGCTGACCTCTGTTACCTCTCCACTGTGGACTGGTCCCTGATCCTGGATGCGGTGTCCAATAACTACATTGTG	insulin-like growth factor 1 receptor
IGFBP3	NM_000598.4	IBP3, BP-53	TATCAAAATATTCAGAGACTCGAGCACAGCACCCAGACTTCATGCGCCCGTGGAATGCTCACCACATGTTGGTCGAAGCGGCCGACCACTGACTTTGTGA	insulin-like growth factor binding protein 3
IKBKB	NM_001556.1	IKK2, NFKBIKB, IKK-beta, IKKB	GTGATCTATACGCAGCTCAGTAAAACTGTGGTTTGCAAGCAGAAGGCGCTGGAACTGTTGCCCAAGGTGGAAGAGGTGGTGAGCTTAATGAATGAGGATG	inhibitor of kappa light polypeptide gene enhancer in B-cells, kinase beta
IKBKG	NM_003639.2	IP2, IP1, IKK-gamma, NEMO, Fip3p, FIP-3, FIP3, ZC2HC9	TTCTGCGGGAGCGCTGCGAGGAGCTTCTGCATTTCCAAGCCAGCCAGAGGGAGGAGAAGGAGTTCCTCATGTGCAAGTTCCAGGAGGCCAGGAAACTGGT	inhibitor of kappa light polypeptide gene enhancer in B-cells, kinase gamma
IL10	NM_000572.2	CSIF, TGIF, IL10A, IL-10	AAGGATCAGCTGGACAACTTGTTGTTAAAGGAGTCCTTGCTGGAGGACTTTAAGGGTTACCTGGGTTGCCAAGCCTTGTCTGAGATGATCCAGTTTTACC	interleukin 10
IL11	NM_000641.2	IL-11, AGIF	TGAGACAGAGAACAGGGAATTAAATGTGTCATACATATCCACTTGAGGGCGATTTGTCTGAGAGCTGGGGCTGGATGCTTGGGTAACTGGGGCAGGGCAG	interleukin 11
IL11RA	NM_147162.1		TCCAGCCCGCCCTGTTGTCTCCTGCCAAGCAGCCGACTATGAGAACTTCTCTTGCACTTGGAGTCCCAGCCAGATCAGCGGTTTACCCACCCGCTACCTC	interleukin 11 receptor, alpha
IL12A	NM_000882.2	NKSF1, CLMF, IL-12A, p35, NFSK	CTTTCTAGATCAAAACATGCTGGCAGTTATTGATGAGCTGATGCAGGCCCTGAATTTCAACAGTGAGACTGTGCCACAAAAATCCTCCCTTGAAGAACCG	interleukin 12A (natural killer cell stimulatory factor 1, cytotoxic lymphocyte maturation factor 1, p35)
IL12B	NM_002187.2	NKSF2, CLMF, IL-12B, NKSF, CLMF2	GCAAGGCTGCAAGTACATCAGTTTTATGACAATCAGGAAGAATGCAGTGTTCTGATACCAGTGCCATCATACACTTGTGATGGATGGGAACGCAAGAGAT	interleukin 12B (natural killer cell stimulatory factor 2, cytotoxic lymphocyte maturation factor 2, p40)
IL12RB2	NM_001559.2		CCTCCGTGGGACATTAGAATCAAATTTCAAAAGGCTTCTGTGAGCAGATGTACCCTTTATTGGAGAGATGAGGGACTGGTACTGCTTAATCGACTCAGAT	interleukin 12 receptor, beta 2
IL13	NM_002188.2	P600, IL-13, ALRH, BHR1, MGC116786, MGC116788, MGC116789	TTTCTTTCTGATGTCAAAAATGTCTTGGGTAGGCGGGAAGGAGGGTTAGGGAGGGGTAAAATTCCTTAGCTTAGACCTCAGCCTGTGCTGCCCGTCTTCA	interleukin 13
IL13RA2	NM_000640.2	IL-13R, IL13BP, CD213a2, CT19	AGATGGGTTTGATCTTAACAAGGGCATTGAAGCGAAGATACACACGCTTTTACCATGGCAATGCACAAATGGATCAGAAGTTCAAAGTTCCTGGGCAGAA	interleukin 13 receptor, alpha 2
IL15	NM_172174.1	IL-15, MGC9721	AGGGTGATAGTCAAATTATGTATTGGTGGGGCTGGGTACCAATGCTGCAGGTCAACAGCTATGCTGGTAGGCTCCTGCCAGTGTGGAACCACTGACTACT	interleukin 15
IL19	NM_013371.3	IL-19, MDA1, ZMDA1, IL-10C, NG.1	CCACAGACATGCACCATATAGAAGAGAGTTTCCAAGAAATCAAAAGAGCCATCCAAGCTAAGGACACCTTCCCAAATGTCACTATCCTGTCCACATTGGA	interleukin 19
IL1A	NM_000575.3	IL1, IL1F1, IL-1A, IL1-ALPHA	ACTCCATGAAGGCTGCATGGATCAATCTGTGTCTCTGAGTATCTCTGAAACCTCTAAAACATCCAAGCTTACCTTCAAGGAGAGCATGGTGGTAGTAGCA	interleukin 1, alpha
IL1B	NM_000576.2	IL1F2, IL-1B, IL1-BETA	GGGACCAAAGGCGGCCAGGATATAACTGACTTCACCATGCAATTTGTGTCTTCCTAAAGAGAGCTGTACCCAGAGAGTCCTGTGCTGAATGTGGACTCAA	interleukin 1, beta
IL1R1	NM_000877.2	IL1R, IL1RA, D2S1473, CD121A	CCAGAGAGTGGGGGTGATGATGACCAAGAATTACAAGTAGAATGGCAGCTGGAATTTAAGGAGGGACAAGAATCAATGGATAAGCGTGGGTGGAGGAAGA	interleukin 1 receptor, type I
IL1R2	NM_173343.1	IL1RB, CD121b	TGCTTCTGCCACGTGCTGCTGGGTCTCAGTCCTCCACTTCCCGTGTCCTCTGGAAGTTGTCAGGAGCAATGTTGCGCTTGTACGTGTTGGTAATGGGAGT	interleukin 1 receptor, type II
IL1RAP	NM_002182.2	IL-1RAcP, IL1R3, C3orf13	CCGCCTCCCCGAGAACCGCATTAGTAAGGAGAAAGATGTGCTGTGGTTCCGGCCCACTCTCCTCAATGACACTGGCAACTATACCTGCATGTTAAGGAAC	interleukin 1 receptor accessory protein
IL20RA	NM_014432.2	ZCYTOR7, IL-20R1	GGTGGTTTGCCTAAACCTGCAAACATCACCTTCTTATCCATCAACATGAAGAATGTCCTACAATGGACTCCACCAGAGGGTCTTCAAGGAGTTAAAGTTA	interleukin 20 receptor, alpha
IL20RB	NM_144717.2	FNDC6, DIRS1, IL-20R2, MGC34923	GGGAAACTGGTGACACTCTACAGTCTGACTGATTCAGTGTTTCTGGAGAGCAGGACATAAATGTATGATGAGAATGATCAAGGACTCTACACACTGGGTG	interleukin 20 receptor beta
IL22RA1	NM_021258.2	IL22R, CRF2-9	GACGGGTACAATAACACACTGTACTGATGTCACAACTTTGCAAGCTCTGCCTTGGGTTCAGCCCATCTGGGCTCAAATTCCAGCCTCACCACTCACAAGC	interleukin 22 receptor, alpha 1
IL22RA2	NM_181309.1	CRF2-S1, IL-22BP	CACTTGCAACCATGATGCCTAAACATTGCTTTCTAGGCTTCCTCATCAGTTTCTTCCTTACTGGTGTAGCAGGAACTCAGTCAACGCATGAGTCTCTGAA	interleukin 22 receptor, alpha 2
IL23A	NM_016584.2	SGRF, IL23P19, IL-23, IL-23A, P19	CAGGGACAACAGTCAGTTCTGCTTGCAAAGGATCCACCAGGGTCTGATTTTTTATGAGAAGCTGCTAGGATCGGATATTTTCACAGGGGAGCCTTCTCTG	interleukin 23, alpha subunit p19
IL23R	NM_144701.2	IL-23R	AACTGCAAATTCACCTGGATGATATAGTGATACCTTCTGCAGCCGTCATTTCCAGGGCTGAGACTATAAATGCTACAGTGCCCAAGACCATAATTTATTG	interleukin 23 receptor
IL24	NM_181339.1	ST16, mda-7, IL10B, Mob-5, C49A, FISP, IL-24	CTGAACTTCAGAGCATGAAAATCACACTGTCTTCTGATATCTGCAGGGACAGAGCATTGGGGTGGGGGTAAGGTGCATCTGTTTGAAAAGTAAACGATAA	interleukin 24
IL2RA	NM_000417.1	IL2R, CD25	CTTGGTAAGAAGCCGGGAACAGACAACAGAAGTCATGAAGCCCAAGTGAAATCAAAGGTGCTAAATGGTCGCCCAGGAGACATCCGTTGTGCTTGCCTGC	interleukin 2 receptor, alpha
IL2RB	NM_000878.2	IL15RB, CD122	GTCCTGCTGCCCGAGCCAGGAACTGTGTGTGTTGCAGGGGGGCAGTAACTCCCCAACTCCCTCGTTAATCACAGGATCCCACGAATTTAGGCTCAGAAGC	interleukin 2 receptor, beta
IL3	NM_000588.3	IL-3, MULTI-CSF, MCGF, MGC79398, MGC79399	GCCCTTGAAGACAAGCTGGGTTAACTGCTCTAACATGATCGATGAAATTATAACACACTTAAAGCAGCCACCTTTGCCTTTGCTGGACTTCAACAACCTC	interleukin 3 (colony-stimulating factor, multiple)
IL3RA	NM_002183.2	CD123	GACGTCCAGTACGACCTGTACTTGAACGTTGCCAACAGGCGTCAACAGTACGAGTGTCTTCACTACAAAACGGATGCTCAGGGAACACGTATCGGGTGTC	interleukin 3 receptor, alpha (low affinity)
IL5RA	NM_000564.3	IL5R, CDw125, CD125	CTCCTGCACAGTTGCTCTGTACAAATCCTCCTCCATATTTGCTTAGAGAAAACGTGTTGCCATCCCATCATGAAGGAAGCTGCCTGAGAGTTTTTAACCA	interleukin 5 receptor, alpha
IL6	NM_000600.1	IFNB2, IL-6, BSF2, HGF, HSF	TGACAAACAAATTCGGTACATCCTCGACGGCATCTCAGCCCTGAGAAAGGAGACATGTAACAAGAGTAACATGTGTGAAAGCAGCAAAGAGGCACTGGCA	interleukin 6 (interferon, beta 2)
IL6R	NM_000565.2	CD126	CTTTCTACATAGTGTCCATGTGCGTCGCCAGTAGTGTCGGGAGCAAGTTCAGCAAAACTCAAACCTTTCAGGGTTGTGGAATCTTGCAGCCTGATCCGCC	interleukin 6 receptor
IL7	NM_000880.2	IL-7	AATAACCCAGCTTGCGTCCTGCACACTTGTGGCTTCCGTGCACACATTAACAACTCATGGTTCTAGCTCCCAGTCGCCAAGCGTTGCCAAGGCGTTGAGA	interleukin 7
IL7R	NM_002185.2	CD127	TTGCTTTGACCACTCTTCCTGAGTTCAGTGGCACTCAACATGAGTCAAGAGCATCCTGCTTCTACCATGTGGATTTGGTCACAAGGTTTAAGGTGACCCA	interleukin 7 receptor
IL8	NM_000584.2	SCYB8, LUCT, LECT, MDNCF, TSG-1, CXCL8, IL-8, NAP-1, 3-10C, MONAP, AMCF-I, LYNAP, NAF, b-ENAP, GCP-1, K60, GCP1, NAP1	ACAGCAGAGCACACAAGCTTCTAGGACAAGAGCCAGGAAGAAACCACCGGAAGGAACCATCTCACTGTGTGTAAACATGACTTCCAAGCTGGCCGTGGCT	interleukin 8
INHBA	NM_002192.2		GCGCTTCTGAACGCGATCAGAAAGCTTCATGTGGGCAAAGTCGGGGAGAACGGGTATGTGGAGATAGAGGATGACATTGGAAGGAGGGCAGAAATGAATG	inhibin, beta A
INHBB	NM_002193.2		CTTGGGCCTCTGACATGACTTATGTGTGTGTGTGTTTTTGGGGTGGGGAGGGAGGGAGAGAAGAGGGGGCTAAATTTGATGCTTTAACTGATCTCCAACA	inhibin, beta B
IRAK2	NM_001570.3		GTGTTGGCCGAGGTCCTCACGGGCATCCCTGCAATGGATAACAACCGAAGCCCGGTTTACCTGAAGGACTTACTCCTCAGTGATATTCCAAGCAGCACCG	interleukin-1 receptor-associated kinase 2
IRAK3	NM_007199.1	IRAK-M	AGGTAAATATAGATCCTTCTTCAGAAGCTCCAGGGCATTCTTGCAGGAGCAGGCCAGTGGAGAGCAGCTGTTCCTCCAAATTTTCCTGGGATGAATATGA	interleukin-1 receptor-associated kinase 3
IRS1	NM_005544.2	HIRS-1	TTGATGGTGGCATCAAACTACCGATTTAAAACTGGAAGTTGCTGGTACTCAAACCAAAAGTTCATACTCTGGCGACACGAAGGGTTTCCTTTGAGCAACG	insulin receptor substrate 1
ITGA2	NM_002203.2	CD49B, CD49b	CAACGGGTGTGTGTTCTGACATCAGTCCTGATTTTCAGCTCTCAGCCAGCTTCTCACCTGCAACTCAGCCCTGCCCTTCCCTCATAGATGTTGTGGTTGT	integrin, alpha 2 (CD49B, alpha 2 subunit of VLA-2 receptor)
ITGA3	NM_005501.2	MSK18, CD49c, VLA3a, VCA-2, GAP-B3	CATGATTCAGCGCAAGGAGTGGGACTTATCTGAGTATAGTTACAAGGACCCAGAGGACCAAGGAAACCTCTATATTGGGTACACGATGCAGGTAGGCAGC	integrin, alpha 3 (antigen CD49C, alpha 3 subunit of VLA-3 receptor)
ITGA6	NM_000210.1	CD49f	CTCATGCGAGCCTTCATTGATGTGACTGCTGCTGCCGAAAATATCAGGCTGCCAAATGCAGGCACTCAGGTTCGAGTGACTGTGTTTCCCTCAAAGACTG	integrin, alpha 6
ITGA7	NM_002206.1		TGATAGTGGGTGCCCCCTACTTCTTTGAGCGCCAAGAAGAGCTGGGGGGTGCTGTGTATGTGTACTTGAACCAGGGGGGTCACTGGGCTGGGATCTCCCC	integrin, alpha 7
ITGA8	NM_003638.1		ATCGGAGTGCCTTTTGCAGGCAAGGATCAAAGAGGCAAAGTGCTCATTTATAATGGGAACAAAGATGGCTTAAACACCAAGCCTTCCCAAGTTCTGCAAG	integrin, alpha 8
ITGA9	NM_002207.2	RLC, ITGA4L, ALPHA-RLC	CATGTCTCCAACCTCCTTTGTATATGGCGAGTCCGTGGACGCAGCCAACTTCATTCAGCTGGATGACCTGGAGTGTCACTTTCAGCCCATCAATATCACC	integrin, alpha 9
ITGB3	NM_000212.2	GP3A, CD61, GPIIIa	GAATAAGCCTTGGAATTAGATATGGGGCAATGACTGAGCCCTGTCTCACCCATGGATTACTCCTTACTGTAGGGAATGGCAGTATGGTAGAGGGATAAAT	integrin, beta 3 (platelet glycoprotein IIIa, antigen CD61)
ITGB4	NM_001005731.1	CD104	GGCCCATGTCCATCCCCATCATCCCTGACATCCCTATCGTGGACGCCCAGAGCGGGGAGGACTACGACAGCTTCCTTATGTACAGCGATGACGTTCTACG	integrin, beta 4
ITGB6	NM_001282353.1		AGGTAAATCAGACCTTTACAGAGTACAGGGCTAGGTGAAAGAATTACTGAAAAATCACCTTGAAAATCCGAAGGGCTGATATACCCTTTATGTTCCTGAC	integrin, beta 6
ITGB7	NM_000889.1		CAACGTGGTACAGCTCATCATGGATGCTTATAATAGCCTGTCTTCCACCGTGACCCTTGAACACTCTTCACTCCCTCCTGGGGTCCACATTTCTTACGAA	integrin, beta 7
ITGB8	NM_002214.2		GGAAAACTGGAATTGTATGCAATGCCTTCACCCTCACAATTTGTCTCAGGCTATACTTGATCAGTGCAAAACCTCATGTGCTCTCATGGAACAACAGCAT	integrin, beta 8
JAG1	NM_000214.2	AGS, JAGL1, AHD, AWS, HJ1, CD339	TTGCTTGTGGAGGCGTGGGATTCCAGTAATGACACCGTTCAACCTGACAGTATTATTGAAAAGGCTTCTCACTCGGGCATGATCAACCCCAGCCGGCAGT	jagged 1
JAG2	NM_145159.1		ATTTTTGTAAAGTTTCCGTGCGTGGCACTCGCTGTATGAAAGGAGAGAGCAAAGGGTGTCTGCGTCGTCACCAAATCGTAGCGTTTGTTACCAGAGGTTG	jagged 2
JAK1	NM_002227.1	JAK1B, JAK1A, JTK3	GAGAACACCAAGCTCTGGTATGCTCCAAATCGCACCATCACCGTTGATGACAAGATGTCCCTCCGGCTCCACTACCGGATGAGGTTCTATTTCACCAATT	Janus kinase 1
JAK2	NM_004972.2	JTK10	CTCCTCCCGCGACGGCAAATGTTCTGAAAAAGACTCTGCATGGGAATGGCCTGCCTTACGATGACAGAAATGGAGGGAACATCCACCTCTTCTATATATC	Janus kinase 2
JAK3	NM_000215.2	L-JAK, JAKL, LJAK, JAK3_HUMAN, JAK-3	GTGCTGCTGAAGGTCATGGATGCCAAGCACAAGAACTGCATGGAGTCATTCCTGGAAGCAGCGAGCTTGATGAGCCAAGTGTCGTACCGGCATCTCGTGC	Janus kinase 3
JUN	NM_002228.3	c-Jun, AP-1	ACACAGCCAGCCAGCCAGGTCGGCAGTATAGTCCGAACTGCAAATCTTATTTTCTTTTCACCTTCTCTCTAACTGCCCAGAGCTAGCGCCTGTGGCTCCC	jun proto-oncogene
KAT2B	NM_003884.3	PCAF, P/CAF, GCN5, GCN5L	CATCTGGAGGCACCATCTCAACGAAGACTGCGATCTCCCAATGATGATATTTCTGGATACAAAGAGAACTACACAAGGTGGCTGTGTTACTGCAACGTGC	K(lysine) acetyltransferase 2B
KDM5C	NM_004187.2	SMCX, JARID1C, DXS1272E, XE169	CCAAGAGACTGCAGCCTGATCCGGAACCCACAGAGGAAGACATTGAGAAGAATCCAGAGCTGAAAAAGCTACAGATCTATGGGGCAGGCCCCAAGATGAT	lysine (K)-specific demethylase 5C
KDM6A	NM_021140.2	UTX	ACAGCACTGCCAGTGTCGAGGGACTTCCTAATCATGTCCATCAGATGACGGCAGATGCTGTTTGCAGTCCTAGCCATGGAGATTCTAAGTCACCAGGTTT	lysine (K)-specific demethylase 6A
KIT	NM_000222.1	PBT, CD117, SCFR, C-Kit	CATCGCAGCTACCGCGATGAGAGGCGCTCGCGGCGCCTGGGATTTTCTCTGCGTTCTGCTCCTACTGCTTCGCGTCCAGACAGGCTCTTCTCAACCATCT	v-kit Hardy-Zuckerman 4 feline sarcoma viral oncogene homolog
KITLG	NM_003994.4	MGF, SCF, SF, Kitl, KL-1, FPH2	AGGACTCTATTTTAAGGACTGCGGGACTTGGGTCTCATTTAGAACTTGCAGCTGATGTTGGAAGAGAAAGCACGTGTCTCAGACTGCATGTACCATTTGC	KIT ligand
KLF4	NM_004235.4	EZF, GKLF	CGAGCATTTTCCAGGTCGGACCACCTCGCCTTACACATGAAGAGGCATTTTTAAATCCCAGACAGTGGATATGACCCACACTGCCAGAAGAGAATTCAGT	Kruppel-like factor 4 (gut)
KMT2C	NM_170606.2	MLL3, KIAA1506, HALR	GTGTTGTGGCTGCATTTTCCGACCTTCTTCACGTCCGAATCCCTAACAGCTATGAGGTTAGCAGTGCTCCAGATGTCCCATCCATGGGTTTGGTCAGTAG	lysine (K)-specific methyltransferase 2C
KMT2D	NM_003482.3	TNRC21, MLL2, ALR, MLL4, CAGL114	CCAACATTAATTTTCCTAATCTCAAGCAAGACTACCCAGACTGGTCAAGCCGTTGCAAACAAATCATGAAGCTCTGGAGAAAGGTTCCAGCAGCTGACAA	lysine (K)-specific methyltransferase 2D
KRAS	NM_004985.3	KRAS2, KRAS1	GCATGGACTGTGTCCCCACGGTCATCCAGTGTTGTCATGCATTGGTTAGTCAAAATGGGGAGGGACTAGGGCAGTTTGGATAGCTCAACAAGATACAATC	Kirsten rat sarcoma viral oncogene homolog
LAMA1	NM_005559.2	LAMA	CAGTTGCACCAAAATGCCACCCTTGAACTCAAGGCTGCTGAAGATTTATTGTCACAAATTCAGGAAAATTACCAGAAGCCGCTGGAAGAATTGGAGGTAT	laminin, alpha 1
LAMA3	NM_000227.3	LAMNA, nicein-150kDa, kalinin-165kDa, BM600-150kDa, epiligrin	CAGAGGACTGGTGTTTCACACGGGCACTAAGAACTCCTTTATGGCTCTTTATCTTTCAAAAGGACGTCTGGTCTTTGCACTGGGGACAGATGGGAAAAAA	laminin, alpha 3
LAMA5	NM_005560.3		GCCATGAATTTCTCCTACTCGCCGCTGCTACGTGAGTTCACCAAGGCCACCAACGTCCGCCTGCGCTTCCTGCGTACCAACACGCTGCTGGGCCATCTCA	laminin, alpha 5
LAMB3	NM_000228.2	LAMNB1, nicein-125kDa, kalinin-140kDa, BM600-125kDa	AAATGGGGGGAAGGTCCAACTTAACCTTATGGATTTAGTGTCTGGGATTCCAGCAACTCAAAGTCAAAAAATTCAAGAGGTGGGGGAGATCACAAACTTG	laminin, beta 3
LAMB4	NM_007356.2		TGCCCATTCCTGTTATCAGAATCTGTGGAGCTCAGATGTAATCTGCAATTGTCTTCAAGGTTATACGGGTACTCAGTGTGGAGAATGCTCTACTGGTTTC	laminin, beta 4
LAMC2	NM_005562.2	EBR2, LAMB2T, LAMNB2, EBR2A, nicein-100kDa, kalinin-105kDa, BM600-100kDa	CAAGCGGAAATTGAAGCAGATAGGTCTTATCAGCACAGTCTCCGCCTCCTGGATTCAGTGTCTCGGCTTCAGGGAGTCAGTGATCAGTCCTTTCAGGTGG	laminin, gamma 2
LAMC3	NM_006059.3	DKFZp434E202	CCGCCAGCCTCCTGGGTGGAGATTTGTTCATGTCCCACTGGCTACACGGGCCAGTTCTGTGAATCCTGTGCTCCGGGATACAAGAGGGAGATGCCACAGG	laminin, gamma 3
LAT	NM_001014987.1	LAT1	TGTGTAATAGAATAAAGGCCTGCGTGTGTCTGTGTTGAGCGTGCGTCTGTGTGTGCCTGTGTGCGAGTCTGAGTCAGAGATTTGGAGATGTCTCTGTGTG	linker for activation of T cells
LEF1	NM_016269.3	TCF1ALPHA, TCF10, TCF7L3	CCGTCACACATCCCATCAGATGTCAACTCCAAACAAGGCATGTCCAGACATCCTCCAGCTCCTGATATCCCTACTTTTTATCCCTTGTCTCCGGGTGGTG	lymphoid enhancer-binding factor 1
LEFTY1	NM_020997.2	LEFTB, LEFTYB	GCACTATATTCTAAGCACTTACATGTGGAGATACTGTAACCTGAGGGCAGAAAGCCCAATGTGTCATTGTTTACTTGTCCTGTCACTGGATCTGGGCTAA	left-right determination factor 1
LEFTY2	NM_003240.2	TGFB4, EBAF, LEFTA, LEFTYA	AGTGCTCCTGTGTGACCTTCGCCCTGTGTCCTTCCATTTCCTGTCTTTCCCGTCCATCACCCATCCTAAGCACTTACGTGAGTAAATAATGCAGCTCAGA	left-right determination factor 2
LEP	NM_000230.2	OBS, OB	GTAGTTCTTGTCTGATTGGCTCACCCAAGCAAGGCCAAAATTACCAAAAATCTTGGGGGGTTTTTACTCCAGTGGTGAAGAAAACTCCTTTAGCAGGTGG	leptin
LEPR	NM_001003679.1	OBR, CD295	TTCCAGACTTGTGTGCAGTCTATGCTGTTCAGGTGCGCTGTAAGAGGCTAGATGGACTGGGATATTGGAGTAATTGGAGCAATCCAGCCTACACAGTTGT	leptin receptor
LFNG	NM_001040168.1	SCDO3	TCCAGGCCATGGAGCGGGTCAGCGAGAACAAGGTGCGTCCTGTCCACTTCTGGTTTGCCACGGGCGGCGCTGGCTTCTGCATCAGCCGTGGGCTGGCTCT	LFNG O-fucosylpeptide 3-beta-N-acetylglucosaminyltransferase
LIF	NM_002309.3	CDF, DIA, HILDA	GGGATGGAAGGCTGTCTTCTTTTGAGGATGATCAGAGAACTTGGGCATAGGAACAATCTGGCAGAAGTTTCCAGAAGGAGGTCACTTGGCATTCAGGCTC	leukemia inhibitory factor
LIFR	NM_002310.3	CD118	CCTATTGTCCACCCATCATTGAGGAAGAAATACCAAACCCAGCCGCAGATGAAGCTGGAGGGACTGCACAGGTTATTTACATTGATGTTCAGTCGATGTA	leukemia inhibitory factor receptor alpha
LIG4	NM_002312.3		CTAACGAGCAGACTCCTGAAGAAATGGCTTCTCTGATTGCTGATTTAGAATATCGGTATTCCTGGGATTGCTCTCCTCTCAGTATGTTTCGACGCCACAC	ligase IV, DNA, ATP-dependent
LRP2	NM_004525.2	gp330, DBS	TCAGTGTTGTGTATTACACTGTGCGAGGGGAGGGCTCTAGGTTTGGTGCTATCAAACGTGCCTACATCCCCAACTTTGAATCCGGCCGCAATAATCTTGT	low density lipoprotein receptor-related protein 2
LTBP1	NM_000627.3		TACGGCCAAGATGACCTGTGTCGATGTAAATGAATGCGATGAGTTGAACAACCGGATGTCTCTCTGCAAGAATGCCAAGTGCATTAACACCGATGGTTCC	latent transforming growth factor beta binding protein 1
MAD2L2	NM_001127325.1	MAD2B, REV7, POLZ2	GAGGTGGCTGTGCATCTCATCCTCTACGTGCGCGAGGTCTACCCCGTGGGCATCTTCCAGAAACGCAAGAAGTACAACGTGCCGGTCCAGATGTCCTGCC	MAD2 mitotic arrest deficient-like 2 (yeast)
MAML2	NM_032427.1	KIAA1819, MAM3	GCCACCACAGAGAACATCAAACGTAATGATCACATCCAACACAACTGCACCAAACTGGGCCTCTCAAGAAGGAACAAGCAAACAGCAAGAAGCCCTGACG	mastermind-like 2 (Drosophila)
MAP2K1	NM_002755.2	PRKMK1, MEK1, MAPKK1	ACGGAATGGACAGCCGACCTCCCATGGCAATTTTTGAGTTGTTGGATTACATAGTCAACGAGCCTCCTCCAAAACTGCCCAGTGGAGTGTTCAGTCTGGA	mitogen-activated protein kinase kinase 1
MAP2K2	NM_030662.2	PRKMK2, MEK2	GCGGACCTGAAGATGCTCACAAACCACACCTTCATCAAGCGGTCCGAGGTGGAAGAAGTGGATTTTGCCGGCTGGTTGTGTAAAACCCTGCGGCTGAACC	mitogen-activated protein kinase kinase 2
MAP2K4	NM_003010.2	SERK1, MEK4, JNKK1, PRKMK4, MKK4	TTGTATGACAGTGAAGCAGCACTGTGAGTGGTTCAAGCACACTGGAATATAAAACAGTCATGGCCTGAGATGCAGGTGATGCCATTACAGAACCAAATCG	mitogen-activated protein kinase kinase 4
MAP2K6	NM_002758.3	PRKMK6, MEK6, MKK6, SAPKK3, MAPKK6	AGCCAGGAACAGAAACGGCTACTGATGGATTTGGATATTTCCATGAGGACGGTGGACTGTCCATTCACTGTCACCTTTTATGGCGCACTGTTTCGGGAGG	mitogen-activated protein kinase kinase 6
MAP3K1	NM_005921.1	MEKK1, MEKK, MAPKKK1	ACTTCAGAGACTTCTCCAGCCAGTTGTAGACACCATCCTAGTCAAATGTGCAGATGCCAATAGCCGCACAAGTCAGCTGTCCATATCAACACTGTTGGAA	mitogen-activated protein kinase kinase kinase 1, E3 ubiquitin protein ligase
MAP3K12	NM_006301.2	ZPK, MUK, DLK, ZPKP1, MEKK12	AGGGATCTCAAGTCACCCAACATGCTAATCACCTACGACGATGTGGTGAAGATCTCAGATTTTGGCACTTCCAAGGAGCTGAGTGACAAGAGCACCAAGA	mitogen-activated protein kinase kinase kinase 12
MAP3K13	NM_004721.3	LZK, MEKK13	ATCATGGAATACTGTGCCCATGGACAACTCTACGAGGTCTTACGAGCTGGCAGGAAGATCACACCTCGATTGCTAGTAGACTGGTCCACAGGAATTGCAA	mitogen-activated protein kinase kinase kinase 13
MAP3K14	NM_003954.1	NIK, HSNIK, FTDCR1B, HS	CCCGTGTGTGTTGGAAGGGAAAGCGTCGCAGCAAAGCCCGGAAGAAACGGAAGAAGAAGAGCTCAAAGTCCCTGGCTCATGCAGGAGTGGCCTTGGCCAA	mitogen-activated protein kinase kinase kinase 14
MAP3K5	NM_005923.3	MEKK5, MAPKKK5, ASK1	TTTAGGAAAAGGCACTTATGGGATAGTCTACGCAGGTCGGGACTTGAGCAACCAAGTCAGAATTGCTATTAAGGAAATCCCAGAGAGAGACAGCAGATAC	mitogen-activated protein kinase kinase kinase 5
MAP3K8	NM_005204.2	COT, ESTF, Tpl-2, EST, c-COT, MEKK8	CTGGCTACTTCAATCTTGTTCGGGGACCACCAACGCTTGAATATGGCTGAAGGATGCCATGTTTGCTCTAAATTAAGACAGCATTGATCTCCTGGAGGCT	mitogen-activated protein kinase kinase kinase 8
MAPK1	NM_138957.2	PRKM2, PRKM1, ERK, ERK2, p41mapk, MAPK2	ACTGCCAGAGAACCCTGAGGGAGATAAAAATCTTACTGCGCTTCAGACATGAGAACATCATTGGAATCAATGACATTATTCGAGCACCAACCATCGAGCA	mitogen-activated protein kinase 1
MAPK10	NM_002753.2	PRKM10, JNK3, p493F12, p54bSAPK	GTATTCATACAGCACTACTTACTTAGAGATGCTACTGTCAGTGTCCTCAGGGCTCTACCAAGACATAATGCACTGGGGTACCACATGGTCCATTTCATGT	mitogen-activated protein kinase 10
MAPK12	NM_002969.3	SAPK3, ERK6, PRKM12, p38gamma, SAPK-3	TATTCACTCCTGATGAGACCCTGGATGACTTCACGGACTTTTACCTGGTGATGCCGTTCATGGGCACCGACCTGGGCAAGCTCATGAAACATGAGAAGCT	mitogen-activated protein kinase 12
MAPK3	NM_001040056.1	PRKM3, ERK1, p44mapk, p44erk1	AACGTGCTCCACCGAGATCTAAAGCCCTCCAACCTGCTCATCAACACCACCTGCGACCTTAAGATTTGTGATTTCGGCCTGGCCCGGATTGCCGATCCTG	mitogen-activated protein kinase 3
MAPK8	NM_002750.2	PRKM8, JNK, JNK1, SAPK1	TCTCTGTAGATGAAGCTCTCCAACACCCGTACATCAATGTCTGGTATGATCCTTCTGAAGCAGAAGCTCCACCACCAAAGATCCCTGACAAGCAGTTAGA	mitogen-activated protein kinase 8
MAPK8IP1	NM_005456.2	PRKM8IP, IB1, JIP-1, JIP1	TCCCAATTTCAGGCTCACCCATGACATCAGCCTGGAGGAGTTTGAGGATGAAGACCTCTCGGAGATCACTGATGAGTGTGGCATCAGCTTACAGTGCAAA	mitogen-activated protein kinase 8 interacting protein 1
MAPK8IP2	NM_012324.2	PRKM8IPL, IB2, JIP2	CCGAGTCCTTTGGCCTTTTCTCCTGTCTGGTCAACGGCGAGGAGCGAGAGCAGACTCACCGGGCTGTGTTCAGGTTCATCCCGCGGCATCCAGACGAGCT	mitogen-activated protein kinase 8 interacting protein 2
MAPK9	NM_139068.2	PRKM9, JNK2, p54a, SAPK	TTGGCTCTGGGGCCCAAGGGATTGTTTGTGCTGCATTTGATACAGTTCTTGGGATAAATGTTGCAGTCAAGAAACTAAGCCGTCCTTTTCAGAACCAAAC	mitogen-activated protein kinase 9
MAPT	NM_016834.3	DDPAC, MAPTL, MTBT1, tau, PPND, FTDP-17, TAU, MSTD, MTBT2, FLJ31424, MGC138549	ATTGGGTCCCTGGACAATATCACCCACGTCCCTGGCGGAGGAAATAAAAAGATTGAAACCCACAAGCTGACCTTCCGCGAGAACGCCAAAGCCAAGACAG	microtubule-associated protein tau
MCM2	NM_004526.2	CCNL1, CDCL1, D3S3194, KIAA0030, BM28, cdc19	TTTGTGCTTCTCACCTTTGGGTGGGATGCCTTGCCAGTGTGTCTTACTTGGTTGCTGAACATCTTGCCACCTCCGAGTGCTTTGTCTCCACTCAGTACCT	minichromosome maintenance complex component 2
MCM4	NM_182746.1	CDC21, CDC54, hCdc21, P1-Cdc21, MGC33310	CAGTTATCCTGTTTGCTCACAATGATCTCGTTGACAAGGTCCAGCCTGGGGACAGAGTGAATGTTACAGGCATCTATCGAGCTGTGCCTATTCGAGTCAA	minichromosome maintenance complex component 4
MCM5	NM_006739.3	CDC46	ATGAGACGAAGGGGGAGGACAACATTGACTTCATGCCCACCATCTTGTCGCGCTTCGACATGATCTTCATCGTCAAGGATGAGCACAATGAGGAGAGGGA	minichromosome maintenance complex component 5
MCM7	NM_182776.1	MCM2, CDC47	TGGGAAATATCCCTCGTAGTATCACGGTGCTGGTAGAAGGAGAGAACACAAGGATTGCCCAGCCTGGAGACCACGTCAGCGTCACTGGTATTTTCTTGCC	minichromosome maintenance complex component 7
MDC1	NM_014641.2	NFBD1, KIAA0170, Em:AB023051.5	TACCCTTTTCCCTCCCAGACCACGAATTAGAAGATATGTGGAAGAAAGAACTCAGGGCGTTAGAAAGGATTGGGGTATATTGATACAACTTGTCCTGGAA	mediator of DNA-damage checkpoint 1
MDM2	NM_006878.2	HDM2, HDMX, MGC5370	GGTGAGGAGCAGGCAAATGTGCAATACCAACATGTCTGTACCTACTGATGGTGCTGTAACCACCTCACAGATTCCAGCTTCGGAACAAGAGACCCTGGTT	MDM2 oncogene, E3 ubiquitin protein ligase
MECOM	NM_005241.2	MDS1, EVI1, MDS1-EVI1, PRDM3	CTGCGGCGGAATCCAGTGCTATCCAGTCCATAAGCCACGTATGACGTTATCAAGGTTGACCAGAGTGGGACCAAGTCCAACAGTAGCATGGCTCTTTCAT	MDS1 and EVI1 complex locus
MED12	NM_005120.2	TNRC11, FGS1, CAGH45, HOPA, OPA1, TRAP230, KIAA0192, OKS	CAAGAACGTCAGCTTCAATCCTGCCAAGATCAGTTCCAACTTCAGCAGCATTATTGCAGAGAAATTACGTTGTAATACCCTTCCTGACACTGGTCGCAGG	mediator complex subunit 12
MEN1	NM_130802.2		TACAGTCTGTATCAAACCCACGATTTTCTCCAGCTCAGAACCCAGGGCTCTGCCCCAGTCGTTAGAATATAGGTCTCTTCTCCCAGAATCCCAGCCGGCC	multiple endocrine neoplasia I
MET	NM_000245.2	HGFR, RCCP2	AAATGAGGAAGACCTTCAGAAGGTTGCTGAGTACAAGACTGGGCCTGTGCTGGAACACCCAGATTGTTTCCCATGTCAGGACTGCAGCAGCAAAGCCAAT	met proto-oncogene
MFNG	NM_002405.2		CGAACAGGACCAGATTTTGTTTGGAGCCTCAGCATGCCGGGGCCCAGATGATGGAGCATAACGGGTCCCAGCCAATTGTGATGATCCTTTTTGCTCATTT	MFNG O-fucosylpeptide 3-beta-N-acetylglucosaminyltransferase
MGMT	NM_002412.3		TATTTCCACCAGCCCGAGGCTATCGAAGAGTTCCCCGTGCCGGCTCTTCACCATCCCGTTTTCCAGCAAGAGTCGTTCACCAGACAGGTGTTATGGAAGC	O-6-methylguanine-DNA methyltransferase
MLF1	NM_022443.3		TTGATGAGGAGTGGCAAAGTGAGGTTTTGAAGTACAAACCAGGACGACACAATCTAGGAAACACTAGAATGAGAAGTGTTGGCCATGAGAATCCTGGCTC	myeloid leukemia factor 1
MLH1	NM_000249.2	COCA2, HNPCC, FCC2, HNPCC2	CAGGGACATGAGGTTCTCCGGGAGATGTTGCATAACCACTCCTTCGTGGGCTGTGTGAATCCTCAGTGGGCCTTGGCACAGCATCAAACCAAGTTATACC	mutL homolog 1
MLLT3	NM_004529.2	AF-9, AF9, YEATS3	AAAGATCTGCATTCTGATGACAATGAGGAGGAATCAGATGAAGTGGAGGATAACGACAATGACTCTGAAATGGAGAGGCCTGTAAATAGAGGAGGCAGCC	myeloid/lymphoid or mixed-lineage leukemia (trithorax homolog, Drosophila); translocated to, 3
MLLT4	NM_005936.2	AF-6, AF6	GCAGTTTGGGGCGTCCCATGTATTTAAGTTTGTGGACCCCAGTCAGGATCATGCTCTTGCAAAAAGATCTGTGGATGGAGGCCTGATGGTTAAGGGCCCA	myeloid/lymphoid or mixed-lineage leukemia (trithorax homolog, Drosophila); translocated to, 4
MMP3	NM_002422.3	STMY1, STMY	AGGCATAGAGACAACATAGAGCTAAGTAAAGCCAGTGGAAATGAAGAGTCTTCCAATCCTACTGTTGCTGTGCGTGGCAGTTTGCTCAGCCTATCCATTG	matrix metallopeptidase 3 (stromelysin 1, progelatinase)
MMP7	NM_002423.3	MPSL1, PUMP-1	GTGCCAGATGTTGCAGAATACTCACTATTTCCAAATAGCCCAAAATGGACTTCCAAAGTGGTCACCTACAGGATCGTATCATATACTCGAGACTTACCGC	matrix metallopeptidase 7 (matrilysin, uterine)
MMP9	NM_004994.2	CLG4B	CACTACTGTGCCTTTGAGTCCGGTGGACGATGCCTGCAACGTGAACATCTTCGACGCCATCGCGGAGATTGGGAACCAGCTGTATTTGTTCAAGGATGGG	matrix metallopeptidase 9 (gelatinase B, 92kDa gelatinase, 92kDa type IV collagenase)
MNAT1	NM_002431.2	MAT1, RNF66	TCTTCTCTTGCTTGTCACAGAGCACTACAGGATGCATTCAGTGGGCTTTTCTGGCAGCCCAGTTAACCATTTATAAGATTTGGACCTTGGAGCTGAACCA	MNAT CDK-activating kinase assembly factor 1
MPL	NM_005373.2	CD110, TPOR	CAGTGGCACTTGGACTGCAATGCTTTACCTTGGACCTGAAGAATGTTACCTGTCAATGGCAGCAACAGGACCATGCTAGCTCCCAAGGCTTCTTCTACCA	myeloproliferative leukemia virus oncogene
MPO	NM_000250.1		AGACCTGCTGGAGAGGAAGCTGCGGTCCCTGTGGCGAAGGCCATTCAATGTCACTGATGTGCTGACGCCCGCCCAGCTGAATGTGTTGTCCAAGTCAAGC	myeloperoxidase
MSH2	NM_000251.1	COCA1, HNPCC, HNPCC1	CGACAAACTGGGGTGATAGTACTCATGGCCCAAATTGGGTGTTTTGTGCCATGTGAGTCAGCAGAAGTGTCCATTGTGGACTGCATCTTAGCCCGAGTAG	mutS homolog 2
MSH6	NM_000179.1	GTBP	GCTGGCTTATTAGCTGTAATGGCCCAGATGGGTTGTTACGTCCCTGCTGAAGTGTGCAGGCTCACACCAATTGATAGAGTGTTTACTAGACTTGGTGCCT	mutS homolog 6
MTOR	NM_004958.2	FRAP, FRAP2, FRAP1, RAFT1, RAPT1, FLJ44809	TTAGTGTTGCTCCTGGGAGTTGATCCGTCTCGGCAACTTGACCATCCTCTGCCAACAGTTCACCCTCAGGTGACCTATGCCTACATGAAAAACATGTGGA	mechanistic target of rapamycin (serine/threonine kinase)
MUTYH	NM_012222.2	MYH	CCAGGCAGCCGGAAGAGGTGGTATTGCAGGCCTCTGTCTCCTCATACCATCTATTCAGAGACGTAGCTGAAGTCACAGCCTTCCGAGGGAGCCTGCTAAG	mutY homolog
MYB	NM_005375.2	c-myb	AACTGTTGCATGGATCCTGTGTTTGCAACTGGGGAGACAGAAACTGTGGTTGATAGCCAGTCACTGCCTTAAGAACATTTGATGCAAGATGGCCAGCACT	v-myb avian myeloblastosis viral oncogene homolog
MYC	NM_002467.3	c-Myc, bHLHe39, MYCC	TCGGACACCGAGGAGAATGTCAAGAGGCGAACACACAACGTCTTGGAGCGCCAGAGGAGGAACGAGCTAAAACGGAGCTTTTTTGCCCTGCGTGACCAGA	v-myc avian myelocytomatosis viral oncogene homolog
MYCN	NM_005378.4	NMYC, bHLHe37, N-myc, MYCNOT	AAGGCCGCCAAGGTGGTCATTTTGAAAAAGGCCACTGAGTATGTCCACTCCCTCCAGGCCGAGGAGCACCAGCTTTTGCTGGAAAAGGAAAAATTGCAGG	v-myc avian myelocytomatosis viral oncogene neuroblastoma derived homolog
MYD88	NM_002468.3		ACGTTTTTCTAGGTACAGCTCCCAGGAACAGCTAGGTGGGAAAGTCCCATCACTGAGGGAGCCTAACCATGTCCCTGAACAAAAATTGGGCACTCATCTA	myeloid differentiation primary response 88
NASP	NM_172164.1	FLB7527, FLJ31599, FLJ35510, MGC19722, MGC20372, MGC2297, DKFZp547F162, PRO1999	TTTGGCTGTGAGCCAGGCCTAGGATGGTTCTTGTCCTATATCCACCTAGTCTTCACCTGGGGCTATAATTCTGTCCTGGAAAAAGAACTCTGAAAACCTG	nuclear autoantigenic sperm protein (histone-binding)
NBN	NM_001024688.1	NBS, NBS1, ATV, AT-V2, AT-V1	TTCATGACTACAAAGAATTACTGTGATCCTCAGGGCCATCCCAGTACAGGATTAAAGACAACAACTCCAGGACCAAGCCTTTCACAAGGCGTGTCAGTTG	nibrin
NCOR1	NM_006311.3	N-CoR, hCIT529I10, TRAC1, hN-CoR, KIAA1047, MGC104216	TAGGAGTGAGCATGAGATTTCTGAAATTATTGATGGGCTCTCTGAGCAGGAGAATAATGAGAAACAAATGCGGCAGCTCTCTGTGATTCCACCTATGATG	nuclear receptor corepressor 1
NF1	NM_000267.2		TACCAGATCCCACAGACTGATATGGCTGAATGTGCAGAAAAGCTATTTGACTTGGTGGATGGTTTTGCTGAAAGCACCAAACGTAAAGCAGCAGTTTGGC	neurofibromin 1
NF2	NM_181828.2	merlin	ATCGCTTCCCGCATGAGCTTCAGCTCTCTCAAGAGGAAGCAACCCAAGACGTTCACCGTGAGGATCGTCACCATGGACGCCGAGATGGAGTTCAATTGCG	neurofibromin 2 (merlin)
NFATC1	NM_172389.1	NF-ATC, NFATc, NFAT2	CGAATTCTCTGGTGGTTGAGATCCCGCCATTTCGGAATCAGAGGATAACCAGCCCCGTTCACGTCAGTTTCTACGTCTGCAACGGGAAGAGAAAGCGAAG	nuclear factor of activated T-cells, cytoplasmic, calcineurin-dependent 1
NFE2L2	NM_006164.3	NRF2	TCCCGGTCACATCGAGAGCCCAGTCTTCATTGCTACTAATCAGGCTCAGTCACCTGAAACTTCTGTTGCTCAGGTAGCCCCTGTTGATTTAGACGGTATG	nuclear factor, erythroid 2-like 2
NFKB1	NM_003998.2	KBF1, p105, NFKB-p50, p50, NF-kappaB, NFkappaB, NF-kB1	AGGGTATAGCTTCCCACACTATGGATTTCCTACTTATGGTGGGATTACTTTCCATCCTGGAACTACTAAATCTAATGCTGGGATGAAGCATGGAACCATG	nuclear factor of kappa light polypeptide gene enhancer in B-cells 1
NFKBIA	NM_020529.1	NFKBI, IKBA, MAD-3, IkappaBalpha	GGATGAGGAGAGCTATGACACAGAGTCAGAGTTCACGGAGTTCACAGAGGACGAGCTGCCCTATGATGACTGTGTGTTTGGAGGCCAGCGTCTGACGTTA	nuclear factor of kappa light polypeptide gene enhancer in B-cells inhibitor, alpha
NFKBIZ	NM_001005474.1	MAIL, FLJ34463, INAP	ATTTGGTTCCCGATGGCCCTGTGGGAGAACAGATCCGACGTATCCTGAAGGGAAAGTCCATTCAGCAGAGAGCTCCACCGTATTAGCTCCATTAGCTTGG	nuclear factor of kappa light polypeptide gene enhancer in B-cells inhibitor, zeta
NGF	NM_002506.2	NGFB	TCCGGACCCAATAACAGTTTTACCAAGGGAGCAGCTTTCTATCCTGGCCACACTGAGGTGCATAGCGTAATGTCCATGTTGTTCTACACTCTGATCACAG	nerve growth factor (beta polypeptide)
NGFR	NM_002507.1	TNFRSF16, CD271, p75NTR	CAGAAGGTTGCGATGAAGAAAAGCGGGCCAGTGTGGGAATGCGGCAAGAAGGAATTGACTTCGACTGTGACCTGTGGGGATTTCTCCCAGCTCTAGACAA	nerve growth factor receptor
NKD1	NM_033119.3		ACAGTGATACACACACGTATTTAAGGACTATCCCTGAGACCATCCCTCTCATTTTGGAAACTGCTAGGGAGGGAACCAACCACTTAAACAAGCGTGGTTT	naked cuticle homolog 1 (Drosophila)
NODAL	NM_018055.3		CTCACTTGCCATTGAGATTTTCCACCAGCCAAAGCCCGACACAGAGCAGGCTTCAGACAGCTGCTTAGAGCGGTTTCAGATGGACCTATTCACTGTCACT	nodal growth differentiation factor
NOG	NM_005450.4	SYNS1, SYM1	ACAGAGAAAAGAGAGACTTATTCTGGTTGTTGCTAATAATGTTAACCTGCTATTTATATTCCAGTGCCCTTCGCATGGCGAAGCAGGGGGGAAAAGTTAT	noggin
NOS3	NM_000603.4	ECNOS, eNOS	CCGGACCACCTCGTCCCTGTGGAAAGACAAGGCAGCAGTGGAAATCAACGTGGCCGTGCTGCACAGTTACCAGCTAGCCAAAGTCACCATCGTGGACCAC	nitric oxide synthase 3 (endothelial cell)
NOTCH1	NM_017617.3	TAN1	CTGCCAGGCTTCACCGGCCAGAACTGTGAGGAAAATATCGACGATTGTCCAGGAAACAACTGCAAGAACGGGGGTGCCTGTGTGGACGGCGTGAACACCT	notch 1
NOTCH2	NM_024408.3		AAGAGTCACCAAATTTTGAGAGTTATACTTGCTTGTGTGCTCCTGGCTGGCAAGGTCAGCGGTGTACCATTGACATTGACGAGTGTATCTCCAAGCCCTG	notch 2
NOTCH3	NM_000435.2	CADASIL, CASIL	CTTTGGAGTCTGCCGTGATGGCATCAACCGCTACGACTGTGTCTGCCAACCTGGCTTCACAGGGCCCCTTTGTAACGTGGAGATCAATGAGTGTGCTTCC	notch 3
NPM1	NM_002520.5	B23, NPM	CGCGAGATCTTCAGGGTCTATATATAAGCGCGGGGAGCCTGCGTCCTTTCCCTGGTGTGATTCCGTCCTGCGCGGTTGTTCTCTGGAGCAGCGTTCTTTT	nucleophosmin (nucleolar phosphoprotein B23, numatrin)
NPM2	NM_182795.1		CCCAGAAGCAGGCGAGCGTGGCTAAGAAAAAAAAGCTGGAAAAAGAAGAAGAGGAAATAAGAGCCAGCGTTAGAGACAAGAGCCCTGTGAAAAAGGCCAA	nucleophosmin/nucleoplasmin 2
NR4A1	NM_173157.1	HMR, GFRP1, TR3, N10, NAK-1, NGFIB, NUR77	ACCGGCTGCAGTGTGCCCGTGGCTTCGGGGACTGGATTGACAGTATCCTGGCCTTCTCAAGGTCCCTGCACAGCTTGCTTGTCGATGTCCCTGCCTTCGC	nuclear receptor subfamily 4, group A, member 1
NR4A3	NM_173198.1	CSMF, CHN, NOR1, MINOR	GTCGTCTGCCTTCCAAACCAAAGAGCCCATTACAACAGGAACCTTCTCAGCCCTCTCCACCTTCTCCTCCAATCTGCATGATGAATGCCCTTGTCCGAGC	nuclear receptor subfamily 4, group A, member 3
NRAS	NM_002524.3	N-ras	ACCCTGGTCCTGACTTCCCTGGAGGAGAAGTATTCCTGTTGCTGTCTTCAGTCTCACAGAGAAGCTCCTGCTACTTCCCCAGCTCTCAGTAGTTTAGTAC	neuroblastoma RAS viral (v-ras) oncogene homolog
NSD1	NM_022455.4	STO, ARA267, FLJ22263, KMT3B	ACCTGCCTGGGAAAACAGCTTCTGAGCCATTTTGGGGAGCAGTTCTTCATCTGAATGGATGGACATCTGGGCTTCCTTCAAGGGCCATTGAATGGGAACT	nuclear receptor binding SET domain protein 1
NTF3	NM_002527.4	NGF2	AAGGAGTTTGCCAGAAGACTCGCTCAATTCCCTCATTATTAAGCTGATCCAGGCAGATATTTTGAAAAACAAGCTCTCCAAGCAGATGGTGGACGTTAAG	neurotrophin 3
NTHL1	NM_002528.5	NTH1, OCTS3	GACTGCGGGCGCGGGGCCTGACGGTGGACAGCATCCTGCAGACAGATGATGCCACGCTGGGCAAGCTCATCTACCCCGTCGGTTTCTGGAGGAGCAAGGT	nth endonuclease III-like 1 (E. coli)
NTRK1	NM_001012331.1	TRK, TRKA, MTC	GACGGAGAAACAAGTTTGGGATCAACCGCCCGGCTGTGCTGGCTCCAGAGGATGGGCTGGCCATGTCCCTGCATTTCATGACATTGGGTGGCAGCTCCCT	neurotrophic tyrosine kinase, receptor, type 1
NTRK2	NM_001007097.1	TRKB	TCACATGAACAATGGGGACTACACTCTAATAGCCAAGAATGAGTATGGGAAGGATGAGAAACAGATTTCTGCTCACTTCATGGGCTGGCCTGGAATTGAC	neurotrophic tyrosine kinase, receptor, type 2
NUMBL	NM_004756.3	NUMB-R, CTG3a, CAG3A, TNRC23, NUMBR, NUMBLIKE	GAAAAGGTCTCCTTTTGTGCTCCTGACCGCAACCTGGACAAGGCTTTCTCCTATATCTGTCGTGACGGGACTACCCGCCGCTGGATCTGCCACTGTTTTC	numb homolog (Drosophila)-like
NUPR1	NM_001042483.1	COM1, p8	GAAACTGGGGCTCCTCCAGGGTGGCAGCAACAATAAATAGACACGCACGGCAGCCACAGCTTGGGTGTGTGTTCATCCTTGTTAAAAAAAAAAAAAAAAA	nuclear protein, transcriptional regulator, 1
OSM	NM_020530.3	MGC20461	GATCCTGGAATTTTCTCACGCAGGAGCCATTGCTCTCCTAGAGGGGGTCTCAGAAACTGCGAGGCCAGTTCCTTGGAGGGACATGACTAATTTATCGATT	oncostatin M
PAK3	NM_002578.2	MRX30, MRX47, hPAK3, bPAK	ACTCCAGAGCTCCAGAATCCTGAGAGACTGTCAGCTGTATTCCGTGACTTTTTAAATCGCTGTCTTGAGATGGATGTGGATAGGCGAGGATCTGCCAAGG	p21 protein (Cdc42/Rac)-activated kinase 3
PAK7	NM_177990.1	KIAA1264, PAK5	CCACGGTCCAGGCCACGCGGAAGAAAATGGCTTCATCACCTTCTCCCAGTATTCCAGCGAATCCGATACTACTGCTGACTACACGACCGAAAAGTACAGG	p21 protein (Cdc42/Rac)-activated kinase 7
PAX3	NM_013942.3	WS1, HUP2	GTGGAGAAGAAAATTGAGGAATACAAAAGAGAGAACCCGGGCATGTTCAGCTGGGAAATCCGAGACAAATTACTCAAGGACGCGGTCTGTGATCGAAACA	paired box 3
PAX5	NM_016734.1	BSAP	CTCCAAGAGGAGCACACTTTGGGGAGATGTCCTGGTTTCCTGCCTCCATTTCTCTGGGACCGATGCAGTATCAGCAGCTCTTTTCCAGATCAAAGAACTC	paired box 5
PAX8	NM_013953.3		CTGAAGGGATCTGAGATGCGGCTGGTTTTTCAATGGCAGAACTTCCCTCTGCAGCGCGACTCCGAATCCATGACATCTGAGAGTCTTCCTGACCACAAAC	paired box 8
PBRM1	NM_181042.3	BAF180, PB1	TGGCAGACAGTAGGAACATTGTTTCACTTGGCGGCATGTTTTTGAAACCTGCTTTATAGTAACTGGGTGATTGCCATTGTGGTAGAGCTTCCACTGCTGT	polybromo 1
PBX1	NM_002585.2		CGGGAGGAAGCAGGACATTGGAGACATTTTACAGCAAATTATGACCATCACAGACCAGAGTTTGGATGAGGCGCAGGCCAGAAAACATGCTTTAAACTGC	pre-B-cell leukemia homeobox 1
PBX3	NM_006195.5		CCAGATTGTTCTGAGAGACGAAGATACTTGCTGCTGATAGAGGTGAAAACGAGATTGATCCGTCTGGGGTTTTACGGTGTGCACTGGGTGCTGCACAGAC	pre-B-cell leukemia homeobox 3
PCK1	NM_002591.2	PEPCK-C	GGGCACATCAACATGATGGAGCTTTTCAGCATCTCCAAGGAATTCTGGGAGAAGGAGGTGGAAGACATCGAGAAGTATCTGGAGGATCAAGTCAATGCCG	phosphoenolpyruvate carboxykinase 1 (soluble)
PCNA	NM_002592.2		GGTGTTGGAGGCACTCAAGGACCTCATCAACGAGGCCTGCTGGGATATTAGCTCCAGCGGTGTAAACCTGCAGAGCATGGACTCGTCCCACGTCTCTTTG	proliferating cell nuclear antigen
PDGFA	NM_002607.5	PDGF1, PDGF-A	CGTTTGTGGCTGAGTGACAACTTGTTCCCCGCAGTGCACACCTAGAATGCTGTGTTCCCACGCGGCACGTGAGATGCATTGCCGCTTCTGTCTGTGTTGT	platelet-derived growth factor alpha polypeptide
PDGFB	NM_033016.2	SIS, SSV	GATTCACCTCTTCCTCTGGTTCCTTTCATCTCTCTACCTCCACCCTGCATTTTCCTCTTGTCCTGGCCCTTCAGTCTGCTCCACCAAGGGGCTCTTGAAC	platelet-derived growth factor beta polypeptide
PDGFC	NM_016205.1	SCDGF, fallotein	CCGCATCTATTGGCAGCTTTGTTATTGATCAGAAACTGCTCGCCGCCGACTTGGCTTCCAGTCTGGCTGCGGGCAACCCTTGAGTTTTCGCCTCTGTCCT	platelet derived growth factor C
PDGFD	NM_025208.4	SCDGF-B, MSTP036, IEGF	CATACCATGACCGGAAGTCAAAAGTTGACCTGGATAGGCTCAATGATGATGCCAAGCGTTACAGTTGCACTCCCAGGAATTACTCGGTCAATATAAGAGA	platelet derived growth factor D
PDGFRA	NM_006206.3	CD140a, PDGFR2	TAGTGCTTGGTCGGGTCTTGGGGTCTGGAGCGTTTGGGAAGGTGGTTGAAGGAACAGCCTATGGATTAAGCCGGTCCCAACCTGTCATGAAAGTTGCAGT	platelet-derived growth factor receptor, alpha polypeptide
PDGFRB	NM_002609.3	PDGFR, JTK12, CD140b, PDGFR1	CGTGGGCTTCCTCCCTAATGATGCCGAGGAACTATTCATCTTTCTCACGGAAATAACTGAGATCACCATTCCATGCCGAGTAACAGACCCACAGCTGGTG	platelet-derived growth factor receptor, beta polypeptide
PGF	NM_002632.5	PGFL, PLGF, PlGF-2, PlGF, SHGC-10760, D12S1900	AGGAGAGAGACCCCGCACCCGGCTCGTGTATTTATTACCGTCACACTCTTCAGTGACTCCTGCTGGTACCTGCCCTCTATTTATTAGCCAACTGTTTCCC	placental growth factor
PHF6	NM_032335.3	BFLS, BORJ, KIAA1823, MGC14797, CENP-31	ACCGAGACCGACTTCTTTCTCTTTACCCTCATTGGCGCTTCTCTCCTGCAGTCCGCCTCTGGGCCCTGCCGCATTTCTTGAGACTTAAAGTGGCATTCTA	PHD finger protein 6
PIK3CA	NM_006218.2	PI3K	CCTCAGGCTTGAAGAGTGTCGAATTATGTCCTCTGCAAAAAGGCCACTGTGGTTGAATTGGGAGAACCCAGACATCATGTCAGAGTTACTGTTTCAGAAC	phosphatidylinositol-4,5-bisphosphate 3-kinase, catalytic subunit alpha
PIK3CB	NM_006219.1	PIK3C1	CCGCCAGTGTTGTGAGGATGCATATCTGATTTTACGACGGCATGGGAATCTCTTCATCACTCTCTTTGCGCTGATGTTGACTGCAGGGCTTCCTGAACTC	phosphatidylinositol-4,5-bisphosphate 3-kinase, catalytic subunit beta
PIK3CD	NM_005026.3	p110D	TGACACTCATTGATTCTAAAGCATCTTTAATCTGCCAGGCGGAGGGGGCTTTGCTGGTCTTTCTTGGACTATTCCAGAGAGGACAACTGTCATCTGGGAA	phosphatidylinositol-4,5-bisphosphate 3-kinase, catalytic subunit delta
PIK3CG	NM_002649.2		AAAACATACCAATTGTTGGCCAGAAGGGAAGTCTGGGATCAAAGTGCTTTGGATGTTGGGTTAACAATGCAGCTCCTGGACTGCAACTTCTCAGATGAAA	phosphatidylinositol-4,5-bisphosphate 3-kinase, catalytic subunit gamma
PIK3R1	NM_181504.2	GRB1, p85-ALPHA, p85	TCATGATGAGAAGACATGGAATGTTGGAAGCAGCAACCGAAACAAAGCTGAAAACCTGTTGCGAGGGAAGCGAGATGGCACTTTTCTTGTCCGGGAGAGC	phosphoinositide-3-kinase, regulatory subunit 1 (alpha)
PIK3R2	NM_005027.2	P85B, p85	CCAGCCTGGGCACCCTGATTTTTAAGCCATAGACCTGGGGTCAGGGCAGGAAGGAACTTCACTCTGCTGCTTCCGAGAACCTCGGCCGTGACATTCGGGG	phosphoinositide-3-kinase, regulatory subunit 2 (beta)
PIK3R3	NM_003629.3	p55	AACCTGCCCCATTATGATGAGAAAACCTGGTTTGTTGAGGATATCAATCGAGTACAAGCAGAGGACTTGCTTTATGGGAAACCTGATGGTGCATTCTTAA	phosphoinositide-3-kinase, regulatory subunit 3 (gamma)
PIK3R5	NM_001142633.1	P101-PI3K, p101	TTTCTCTCAAGTTTCCTGAGTCTCCAGAAAAACAGCACTAACGCTGGACCTGTCTACTCTCAGAACCCGGCACAGATTCTCTCTTGATCTCCTTTTGGAA	phosphoinositide-3-kinase, regulatory subunit 5
PIM1	NM_002648.2	PIM	CTTCATCATGAGTTCTGCTGAATGCCGCGATGGGTCAGGTAGGGGGGAAACAGGTTGGGATGGGATAGGACTAGCACCATTTTAAGTCCCTGTCACCTCT	pim-1 oncogene
PITX2	NM_000325.5	IRID2, IHG2, RIEG, RIEG1, RGS, IGDS, RS, Brx1, Otlx2, ARP1	CCTGAATAACTTGAACAACCTGAGTAGCCCGTCGCTGAATTCCGCGGTGCCGACGCCTGCCTGTCCTTACGCGCCGCCGACTCCTCCGTATGTTTATAGG	paired-like homeodomain 2
PKMYT1	NM_004203.3	MYT1	TCAGCCGCCTGGGCCATGGCTCCTACGGAGAGGTCTTCAAGGTGCGCTCCAAGGAGGACGGCCGGCTCTATGCGGTAAAGCGTTCCATGTCACCATTCCG	protein kinase, membrane associated tyrosine/threonine 1
PLA1A	NM_015900.2	ps-PLA1	CAACCGAGTTTGGAAAAAAGACCGGACTACCATTATTGGGAAGTTCTGCACTGCCCTTTTGCCTGTCAATGACAGAGAAAAGATGGTCTGCTTACCTGAA	phospholipase A1 member A
PLA2G10	NM_003561.1	GXPLA2	CAGAGCGTCCTGTGCGGACCGGCAGAGAACAAATGCCAAGAACTGTTGTGCAAGTGTGACCAGGAGATTGCTAACTGCTTAGCCCAAACTGAGTACAACT	phospholipase A2, group X
PLA2G2A	NM_000300.2	PLA2B, PLA2L	TTCCCTGGAAACCTTCCACCCAGTGCTGAATTTCCCTCTCTCATACCCTCCCTCCCTACCCTAACCAAGTTCCTTGGCCATGCAGAAAGCATCCCTCACC	phospholipase A2, group IIA (platelets, synovial fluid)
PLA2G3	NM_015715.3	GIII-SPLA2	CCCTGCGACACCTAGCTGAACTATGGTTTGGTGTCTGATCTTGAGAGGTTGATGTAACCTTTTAAAGGCCTCAGTTCGCTCACCTGTGAAATGGGTCTAA	phospholipase A2, group III
PLA2G4A	NM_024420.2	PLA2G4, cPLA2-alpha	AACTGGATGCAGCTGTAGCAGATCCTGATGAATTTGAGCGAATATATGAGCCTCTGGATGTCAAAAGTAAAAAGATTCATGTAGTGGACAGTGGGCTCAC	phospholipase A2, group IVA (cytosolic, calcium-dependent)
PLA2G4C	NM_003706.2	cPLA2-gamma	CCAATGTCCAGATGGCCAGAATGAATGTGATAGTTCAGACCAATGCCTTCCACTGCTCCTTTATGACTGCACTTCTAGCCAGTAGCTCTGCACAAGTTAG	phospholipase A2, group IVC (cytosolic, calcium-independent)
PLA2G4E	NM_001206670.1	FLJ45651	CCTTTCTGGGCCACCATGCTCCCTAAGCAGTCTTTGGGTTGTGAGGAAACCAGTGGTGACAGGTACCAAAAGTTTAGAAAAATTGGCCTCCGATGTACAT	phospholipase A2, group IVE
PLA2G4F	NM_213600.2	PLA2G4F/Z	CCTATGTTGCTGACTCCATCATCCTAACCCTCCTTCTGCCTTCTGGTCTCCTCGTGCCTCCTCCCAGATCACCCTTCTCTTCCCAGCGCCCTAAAGCCTG	phospholipase A2, group IVF
PLA2G5	NM_000929.2		GGTCAGGGAAAGATAACTGGTGATTATGCCAGCTTCAGCTTCCAGGCCAGAGAGGGTGGCATTCAAATCCCAGTGCTGGCTTCTTCAGCTGTGTGGTCTT	phospholipase A2, group V
PLAT	NM_000931.2		CAAGGTTACCAACTACCTAGACTGGATTCGTGACAACATGCGACCGTGACCAGGAACACCCGACTCCTCAAAAGCAAATGAGATCCCGCCTCTTCTTCTT	plasminogen activator, tissue
PLAU	NM_002658.2	URK, UPA	TTCATTGATTACCCAAAGAAGGAGGACTACATCGTCTACCTGGGTCGCTCAAGGCTTAACTCCAACACGCAAGGGGAGATGAAGTTTGAGGTGGAAAACC	plasminogen activator, urokinase
PLCB1	NM_182734.1	KIAA0581, PLC-I, PLC154	TCAAAACAAGGAGACAGAGCTACTGGATCTCAGCCTTGTCAAAGATGCCAGATGTGGGAGACACGCCAAAGCTCCCAAGGACCCCAAATTACGTGAACTT	phospholipase C, beta 1 (phosphoinositide-specific)
PLCB4	NM_000933.3		TATTCGGTCGGGAGCCATACCAAAGGATCCCAAAATCTTGGCTGCTCTTGAAGCTGTTGGAAAATCAGAAAATGATCTGGAAGGGCGGATAGTTTGTGTC	phospholipase C, beta 4
PLCE1	NM_001165979.1	KIAA1516, PLCE, NPHS3	CCCATGGAAGGATAAGCGTTGGTCCATGCTTAAAGCAATGTGTCCGAGACACTGTATGTGAGTATCGCGCCACCCTCCAAAGGACTTCAATATCGCAGTA	phospholipase C, epsilon 1
PLCG2	NM_002661.2		GCTTGAAAATCTTACACCAGGAAGCGATGAATGCGTCCACGCCCACCATTATCGAGAGTTGGCTGAGAAAGCAGATATATTCTGTGGATCAAACCAGAAG	phospholipase C, gamma 2 (phosphatidylinositol-specific)
PLD1	NM_002662.3		AGTCCAGAAATCTTCCTGAAACGCCCAGTGGTTGAGGGAAATCGTTGGAGGTTGGACTGCATTCTTAAACGAAAAGCACAACAAGGAGTGAGGATCTTCA	phospholipase D1, phosphatidylcholine-specific
PML	NM_002675.3	MYL, TRIM19, RNF71	TCGGAGGAGGAGTTCCAGTTTCTGCGCTGCCAGCAATGCCAGGCGGAAGCCAAGTGCCCGAAGCTGCTGCCTTGTCTGCACACGCTGTGCTCAGGATGCC	promyelocytic leukemia
POLB	NM_002690.1		CAACGGGGGAATCACCGACATGCTCACAGAACTCGCAAACTTTGAGAAGAACGTGAGCCAAGCTATCCACAAGTACAATGCTTACAGAAAAGCAGCATCT	polymerase (DNA directed), beta
POLD1	NM_002691.2	POLD, CDC2	GGACTGGGTGTCAGGTCACTTCCCGTCGCCCATCCGGCTGGAGTTTGAGAAGGTCTACTTCCCATACCTGCTTATCAGCAAGAAGCGCTACGCGGGCCTG	polymerase (DNA directed), delta 1, catalytic subunit
POLD4	NM_021173.2	p12, POLDS	AGGCACCACGTAAGACCTCCTGCCCTTAGCTCTCTTGCTCACCACCCAAGAACCTCAGGACAGAAGCGAGAGCCCATTGCTCCTGCTCAGCTCAGCCCGG	polymerase (DNA-directed), delta 4, accessory subunit
POLE2	NM_002692.2	DPE2	GAGAGTGTATCCTGTGCCCGATCTACTTGTCATTGCAGACAAATATGATCCTTTCACTACGACAAATACCGAATGCCTCTGCATAAACCCTGGCTCTTTT	polymerase (DNA directed), epsilon 2, accessory subunit
POLR2D	NM_004805.3	RBP4	CTTCATCTTTCTTGGGCCTGCACCTCCAAGATAACAAAGAAGAAGCAATGGTCGTGCCAAAGAGGTCCACAACCAGGTGTGCACTGTTCACTGCAGCCCA	polymerase (RNA) II (DNA directed) polypeptide D
POLR2H	NM_001278698.1	RPB8	ATGAGGCTGCAGGGGGATGCCAACAACCTGCATGGATTCGAGGTGGACTCCAGAGTTTATCTCCTGATGAAGAAGCTAGCCTTCTGAACCTCGCCTGAAG	polymerase (RNA) II (DNA directed) polypeptide H
POLR2J	NM_006234.4	RPB11, hRPB14, RPB11A, RPB11m, POLR2J1	GACCTGGATGTGGACTTGAGCAGCGGTGACTTCGCAAGCAAATGGATTGTCAGGCTTGATGCAGGCAGATGACCTGTTTCAGGGGCGTCCGGCTGGCAGG	polymerase (RNA) II (DNA directed) polypeptide J, 13.3kDa
PPARG	NM_015869.3	PPARG1, PPARG2, NR1C3, PPARgamma	GAGCAAAGAGGTGGCCATCCGCATCTTTCAGGGCTGCCAGTTTCGCTCCGTGGAGGCTGTGCAGGAGATCACAGAGTATGCCAAAAGCATTCCTGGTTTT	peroxisome proliferator-activated receptor gamma
PPARGC1A	NM_013261.3	PPARGC1, PGC1, PGC1A	GAACAAGCACTTCGGTCATCCCAGTCAAGCTGTTTTTGACGACGAAGCAGACAAGACCGGTGAACTGAGGGACAGTGATTTCAGTAATGAACAATTCTCC	peroxisome proliferator-activated receptor gamma, coactivator 1 alpha
PPP2CB	NM_001009552.1	PP2Abeta	GGACAAGACATTTCTGAAACCTTTAACCATGCCAATGGTCTCACACTGGTTTCTCGTGCCCACCAGCTTGTAATGGAGGGATACAATTGGTGTCATGATC	protein phosphatase 2, catalytic subunit, beta isozyme
PPP2R1A	NM_014225.3	PR65A, PP2A-Aalpha	AACTTAACTCCTTGTGCATGGCCTGGCTTGTGGATCATGTATATGCCATCCGCGAGGCAGCCACCAGCAACCTGAAGAAGCTAGTGGAAAAGTTTGGGAA	protein phosphatase 2, regulatory subunit A, alpha
PPP2R2B	NM_181676.2	SCA12, PR55-BETA, PR52B	ATGGCTCCCCCAGCAGAATGCAGCTTACTTTCTTCTGTCTACTAATGATAAAACTGTGAAGCTGTGGAAAGTCAGCGAGCGTGATAAGAGGCCAGAAGGC	protein phosphatase 2, regulatory subunit B, beta
PPP2R2C	NM_181876.2	PR52, IMYPNO, MGC33570, PR55G	ACTCCCATGCACGATTTTTTGGAATCTTCCTCCTGACTGTGAGGTGGGTGTTCATTCATTTCCTCCATAAACACCAACTTCTCGAAGCGTGCCAGGCTCT	protein phosphatase 2, regulatory subunit B, gamma
PPP3CA	NM_000944.4	CALN, CALNA, CNA1, PPP2B	GGTGCCTACTTCCACTGTAAGAAAGAATCTTGGTGGATTTGTGTCTCAAATCAGATAAGAGAAGCCTGTTTAAAGAGCAGATGCCATCTTCTGGCTTCCT	protein phosphatase 3, catalytic subunit, alpha isozyme
PPP3CB	NM_001142354.1	CALNB, CALNA2, CNA2, PP2Bbeta	CTTCCCAGGGACTCTCACATCTCGGGCCCCAAATGGACAGATCACCCGAGGAGCTGGAGGGGTCGGCCAAGCTGACTGTAAATTTCACAGTCTCTCTGAA	protein phosphatase 3, catalytic subunit, beta isozyme
PPP3CC	NM_005605.3	CALNA3, PP2Bgamma	AGCAGAAGGAAGCACTACAGTTCGTAAGGAGATCATCAGGAATAAGATCAGAGCCATTGGGAAGATGGCACGGGTCTTTTCAATTCTTCGGCAAGAAAGT	protein phosphatase 3, catalytic subunit, gamma isozyme
PPP3R1	NM_000945.3	CALNB1, CNB, CNB1	GCCATCGCTGTTCCTTCAACTGAGTGCTGCACATCATGGGCTCTGTCTGTGAGAGAAAAATCCCGGTGCTTGGTGTCCTTGCATGACATGGAGTTTTGCA	protein phosphatase 3, regulatory subunit B, alpha
PPP3R2	NM_147180.2	PPP3RL	CGCTGTGCATGTTTGAGGGGTAGGAGTTCATTTGGCCTCCTCCTGACTTGTTGCTCCAGCTCCTGAACAGAAACTAGCTTCAGGGCTCTTATAGGAAATG	protein phosphatase 3, regulatory subunit B, beta
PRDM1	NM_182907.1	BLIMP1, PRDI-BF1	CATCCCTGCCAACCAGGAACTTCTTGTGTGGTATTGTCGGGACTTTGCAGAAAGGCTTCACTACCCTTATCCCGGAGAGCTGACAATGATGAATCTCACA	PR domain containing 1, with ZNF domain
PRKAA2	NM_006252.2	PRKAA, AMPK, AMPKa2	ATAGTGGTGACCCTCAAGACCAGCTTGCAGTGGCTTATCATCTTATCATTGACAATCGGAGAATAATGAACCAAGCCAGTGAGTTCTACCTCGCCTCTAG	protein kinase, AMP-activated, alpha 2 catalytic subunit
PRKACA	NM_002730.3	PKACa	GAACCACTATGCCATGAAGATCCTCGACAAACAGAAGGTGGTGAAACTGAAACAGATCGAACACACCCTGAATGAAAAGCGCATCCTGCAAGCTGTCAAC	protein kinase, cAMP-dependent, catalytic, alpha
PRKACB	NM_182948.2	PKACb	GAGTTAAAGGCAGAACTTGGACATTATGTGGAACTCCAGAGTATTTGGCTCCAGAAATAATTCTCAGCAAGGGCTACAATAAGGCAGTGGATTGGTGGGC	protein kinase, cAMP-dependent, catalytic, beta
PRKACG	NM_002732.2	PKACg	CCTCCAAACTCAGCTCTGACCTCAAGCATCTGCTGCGGAGCCTGCTGCAGGTGGACCTCACCAAGCGCTTCGGAAACCTCAGGAACGGGGTTGGCGACAT	protein kinase, cAMP-dependent, catalytic, gamma
PRKAR1B	NM_001164759.1		CGTGTGCTGGGGCCCTGCTCTGAGATCCTCAAGAGGAACATTCAGCGTTACAACAGCTTCATCTCCCTCACCGTCTGAGCACAGCTCCCGCCCTGCAGCC	protein kinase, cAMP-dependent, regulatory, type I, beta
PRKAR2A	NM_004157.2	PRKAR2	ATTTAGAAAACTTGAAAGTCAGCACTAAAGGATGGGCAGAGGTTCAACCCACACCTCCACTTTGCTTCTGAAGGCCCATTCATTAGACCACTTGTAAAGA	protein kinase, cAMP-dependent, regulatory, type II, alpha
PRKAR2B	NM_002736.2	PRKAR2	GAAAAGGAACATCGCTACCTATGAAGAACAGTTAGTTGCCCTGTTTGGAACGAACATGGATATTGTTGAACCCACTGCATGAAGCAAAAGTATGGAGCAA	protein kinase, cAMP-dependent, regulatory, type II, beta
PRKCA	NM_002737.2	PKCA	CCGGCAGTGCTTCCCTTCCTTTCATCCACTGGCCTCGTGTGGTCCATGCAGGGCCACTGTCTGCCCTTTCTGATGCCACGTATTAGGCTTTCTTACTCAG	protein kinase C, alpha
PRKCB	NM_212535.1	PRKCB2, PKCB, PRKCB1	GCATTTGGAGTCCTGCTGTATGAAATGTTGGCTGGGCAGGCACCCTTTGAAGGGGAGGATGAAGATGAACTCTTCCAATCCATCATGGAACACAACGTAG	protein kinase C, beta
PRKCG	NM_002739.3	PKCG, SCA14, PKCC, MGC57564	TCATCTGGGGTATCGGAAAGCAGGGCCTGCAATGTCAAGTCTGCAGCTTTGTGGTTCATCGACGATGCCACGAATTTGTGACCTTCGAGTGTCCAGGCGC	protein kinase C, gamma
PRKDC	NM_006904.6	HYRC, HYRC1, DNPK1, p350, DNAPK, XRCC7, DNA-PKcs	GCAAGTTAGTGAAACAGCTGTCTCCGTAAATGGAGGAAATGTGGGGAAGCCTTGGAATGCCCTTCTGGTTCTGGCACATTGGAAAGCACACTCAGAAGGC	protein kinase, DNA-activated, catalytic polypeptide
PRKX	NM_005044.1	PKX1	CAGTGAAGCTGGGTGCGGTGGTGCACTCCTGTAACCCTGGGACTTTGGGAAGCTGAGGCAGGAAGATTGAGCCTAGGAGTTCGAGACTGACCTGGGCAGC	protein kinase, X-linked
PRL	NM_000948.3		AAGACTTTCTGAGCCTGATAGTCAGCATATTGCGATCCTGGAATGAGCCTCTGTATCATCTGGTCACGGAAGTACGTGGTATGCAAGAAGCCCCGGAGGC	prolactin
PRLR	NM_001204318.1		ACCTACCCTGATTGACTTAAAAACTGGTTGGTTCACGCTCCTGTATGAAATTCGATTAAAACCCGAGAAAGCAGCTGAGTGGGAGATCCATTTTGCTGGG	prolactin receptor
PRMT8	NM_019854.3	HRMT1L3, HRMT1L4	GTCTAGGACAGATTGCTTCCACTAGAACCTGGAGACATAGCATCTTTGATAGCATAAGCCAGATTATCTGTGTGTGCGGTGGTGTGCGTGTGCGTGCATG	protein arginine methyltransferase 8
PROM1	NM_006017.1	PROML1, MCDR2, STGD4, AC133, CD133, RP41, CORD12	AGCCTGCGGTCATCTCTCAATGACCCTCTGTGCTTGGTGCATCCATCAAGTGAAACCTGCAACAGCATCAGATTGTCTCTAAGCCAGCTGAATAGCAACC	prominin 1
PTCH1	NM_000264.3	NBCCS, PTCH, BCNS	AATCTCCTTCTCTCGGATCATTGTGATGGATGCTGGAACCTCAGGGTATGGAGCTCACATCAGTTCATCATGGTGGGTGTTAGAGAATTCGGTGACATGC	patched 1
PTCRA	NM_138296.2	PTA, PT-ALPHA	ACACCGGGTGGGGCGCTGTGGCTGGGGGTCCTGCGGCTGCTGCTCTTCAAGCTGCTGCTGTTTGACCTGCTCCTGACCTGCAGCTGCCTGTGCGACCCCG	pre T-cell antigen receptor alpha
PTEN	NM_000314.3	BZS, MHAM, MMAC1, TEP1, PTEN1	TGTGGTCTGCCAGCTAAAGGTGAAGATATATTCCTCCAATTCAGGACCCACACGACGGGAAGACAAGTTCATGTACTTTGAGTTCCCTCAGCCGTTACCT	phosphatase and tensin homolog
PTPN11	NM_002834.3	NS1, BPTP3, SH-PTP2, SHP-2, PTP2C, SHP2	TGTCAAATACTGGCCTGATGAGTATGCTCTAAAAGAATATGGCGTCATGCGTGTTAGGAACGTCAAAGAAAGCGCCGCTCATGACTATACGCTAAGAGAA	protein tyrosine phosphatase, non-receptor type 11
PTPN5	NM_001039970.1	STEP, PTPSTEP	CACTTTGTGTCCTGCTGCAATGTGTTCTGTCTGTCCATCCATCTCTGCCCTCTGTACCGGACACTGTGTCTCCTCAGCCAGGAAGGGGTAATGAGCTCCA	protein tyrosine phosphatase, non-receptor type 5 (striatum-enriched)
PTPRR	NM_001207015.1	PTPRQ, PTPBR7, PTP-SL, EC-PTP, PCPTP1	AAACCAGTGAGCAGTATGAATTTGTGCACCATGCTCTGTGCCTGTATGAGAGCAGACTTTCAGCAGAGACTGTCCAGTGAGTCATTGAAGACTTGTCAGA	protein tyrosine phosphatase, receptor type, R
PTTG2	NM_006607.2		TACTCTGATCTACGTTGATAAGGAAATTGGAGAACCAGGCACCCGTGTGGCTGCCAAGGATGTGCTGAAGCTGGAGTCTAGACCTTCAATCAAAGCATTA	pituitary tumor-transforming 2
RAC1	NM_198829.1	TC-25, p21-Rac1, Rac-1	AAAGACCTTCGTCTTTGAGAAGACGGTAGCTTCTGCAGTTAGGAGGTGCAGACACTTGCTCTCCTATGTAGTTCTCAGATGCGTAAAGCAGAACAGCCTC	ras-related C3 botulinum toxin substrate 1 (rho family, small GTP binding protein Rac1)
RAC2	NM_002872.3	EN-7	GCTGCCACAACTTGTGTACCTTCAGGGATGGGGCTCTTACTCCCTCCTGAGGCCAGCTGCTCTAATATCGATGGTCCTGCTTGCCAGAGAGTTCCTCTAC	ras-related C3 botulinum toxin substrate 2 (rho family, small GTP binding protein Rac2)
RAC3	NM_005052.2		GCCTGAGGGCTGGCGGGGAGCAGCCCTGGACGTGTCCGCTGTTGTGTTGAGACGTGTGGTGTCCCTGAGTCGGCTGTGGGGAGCGGTGGGGGTGGGCCGG	ras-related C3 botulinum toxin substrate 3 (rho family, small GTP binding protein Rac3)
RAD21	NM_006265.2	KIAA0078, hHR21, SCC1	GATGAGGATGATAATGTATCAATGGGTGGGCCTGATAGTCCTGATTCAGTGGATCCCGTTGAACCAATGCCAACCATGACTGATCAAACAACACTTGTTC	RAD21 homolog (S. pombe)
RAD50	NM_005732.2	hRad50, RAD50-2	GCCAGGACCATACCGGGTCTTGATTCAGTCACATGGCATGGTTTTGTGCCATCTGTAGCTATAATGAGCATGTTTGCCTAGACAGCTTTTCTCAACTGGG	RAD50 homolog (S. cerevisiae)
RAD51	NM_133487.2	RAD51A, RECA, HsRad51, HsT16930, BRCC5	AGACCACCAGACCCAGCTCCTTTATCAAGCATCAGCCATGATGGTAGAATCTAGGTATGCACTGCTTATTGTAGACAGTGCCACCGCCCTTTACAGAACA	RAD51 recombinase
RAD52	NM_134424.2		AAGGTGTGCTACATTGAGGGTCATCGGGTAATTAATCTGGCCAATGAGATGTTTGGTTACAATGGCTGGGCACACTCCATCACGCAGCAGAATGTGGATT	RAD52 homolog (S. cerevisiae)
RAF1	NM_002880.2	Raf-1, c-Raf, CRAF	CCTATGGCATCGTATTGTATGAACTGATGACGGGGGAGCTTCCTTATTCTCACATCAACAACCGAGATCAGATCATCTTCATGGTGGGCCGAGGATATGC	v-raf-1 murine leukemia viral oncogene homolog 1
RASA4	NM_001079877.2	KIAA0538, CAPRI, GAPL	TAGAGGGGAGAGGTAGAGGTAGCCACGAGCTGATAATTACAGACAAGAGATGCGGAGTATGTGGGGGCTCATTATCCTGCATAGTCTATCTTTGTATATC	RAS p21 protein activator 4
RASAL1	NM_004658.1	RASAL	TTGCACTGAGTGAAACTTGCCCTCTGGCTTGATTCAGACTGGAGTGGATAGGATAAGGAACCTGACTTATTTGACTGAGACTGGGGTCTCTACTTCACCA	RAS protein activator like 1 (GAP1 like)
RASGRF1	NM_153815.2	GRF1, CDC25L, CDC25, GRF55, H-GRF55, GNRP, PP13187	CGGAAGACGGCCTGGTCAACTTCTCCAAGATGAGGATGATATCCCATATTATCCGAGAGATTCGCCAGTTTCAACAAACTGCCTACAAAATAGAGCACCA	Ras protein-specific guanine nucleotide-releasing factor 1
RASGRF2	NM_006909.1	GRF2, Ras-GRF2	GAGTCCACCAGGCTTTAACAACACCGAGAGAACATGTGATAAAGAGTTTATTATACGGAGAACGGCTACCAATCGAGTTCTGAACGTCCTCCGTCACTGG	Ras protein-specific guanine nucleotide-releasing factor 2
RASGRP1	NM_005739.3	CalDAG-GEFII, RASGRP	ACGATCTCATTGACAGCTGCATTCAATCTTTTGATGCAGATGGAAACCTGTGTCGAAGTAACCAACTGTTGCAAGTCATGCTGACCATGCACCGAATTGT	RAS guanyl releasing protein 1 (calcium and DAG-regulated)
RASGRP2	NM_001098670.1	CALDAG-GEFI	CAGACGGTGGAGGATGGGGTGTTTGACATCCACTTGTAATAGATGCTGTGGTTGGATCAAGGACTCATTCCTGCCTTGGAGAAAATACTTCAACCAGAGC	RAS guanyl releasing protein 2 (calcium and DAG-regulated)
RB1	NM_000321.1	OSRC, RB	CCTATCTCCGGCTAAATACACTTTGTGAACGCCTTCTGTCTGAGCACCCAGAATTAGAACATATCATCTGGACCCTTTTCCAGCACACCCTGCAGAATGA	retinoblastoma 1
RBX1	NM_014248.2	ROC1, RNF75, BA554C12.1	ATTATGGATCTTTGCATAGAATGTCAAGCTAACCAGGCGTCCGCTACTTCAGAAGAGTGTACTGTCGCATGGGGAGTCTGTAACCATGCTTTTCACTTCC	ring-box 1, E3 ubiquitin protein ligase
RELA	NM_021975.2	NFKB3, p65	GAAGCATTAACTTCTCTGGAAAGGGGGGAGCTGGGGAAACTCAAACTTTTCCCCTGTCCTGATGGTCAGCTCCCTTCTCTGTAGGGAACTCTGGGGTCCC	v-rel avian reticuloendotheliosis viral oncogene homolog A
RELN	NM_005045.2	RL, PRO1598	GGCAACCCCACCTACTACGTTCCGGGACAAGAATACCATGTGACAATTTCAACAAGCACCTTTTTTGACGGCTTGCTGGTGACAGGACTATACACATCTA	reelin
RET	NM_020630.4	HSCR1, MEN2A, MTC1, MEN2B, PTC, CDHF12, RET51, CDHR16	AGGAGCCAGGGTCGGATTCCAGTTAAATGGATGGCAATTGAATCCCTTTTTGATCATATCTACACCACGCAAAGTGATGTATGGTCTTTTGGTGTCCTGC	ret proto-oncogene
RFC3	NM_002915.3	RFC38, MGC5276	CTGGCTCATAGACTTGCAGAGAAGTCTTGTAGAAATCTCAGAAAAGCCCTGCTTATGTGTGAAGCCTGCAGAGTGCAACAATATCCTTTTACTGCAGATC	replication factor C (activator 1) 3, 38kDa
RFC4	NM_181573.2	A1, RFC37	ACAGGTGGAAAGGAGATCACAGAGAAAGTGATTACAGACATTGCCGGGGTAATACCAGCTGAGAAAATTGATGGAGTATTTGCTGCCTGTCAGAGTGGCT	replication factor C (activator 1) 4, 37kDa
RHOA	NM_001664.2	ARH12, ARHA, RhoA, Rho12, RHOH12	GGTACTCTGGTGAGTCACCACTTCAGGGCTTTACTCCGTAACAGATTTTGTTGGCATAGCTCTGGGGTGGGCAGTTTTTTGAAAATGGGCTCAACCAGAA	ras homolog family member A
RIN1	NM_004292.2		CTGTGTCTGCCACCACCTTTGTCTGATACTTGTTTCCAGGGAAGCTGGGGGAACTGCCACATCTGAGGAACTGGAATAAAGATGAGGGGGCTTCGGGGGC	Ras and Rab interactor 1
RNF43	NM_017763.4	FLJ20315, DKFZp781H0392, URCC	GGCTGAAAATATCCTCTTCTCTGCCCAATCAGGAATGCTACCTGTTTTTGGGAATAAACTTTAGAGAAAGGAAGGGCCAAAACTACGACTTGGCTTTCTG	ring finger protein 43
RPA3	NM_002947.3	REPA3	CCTTCTCCACCCCTTTCAGAGACAGCGCGATTGCGATTTAGGTTTCCGCGCATTTAATTGGCGAAGCTGGAGCGCTAGTCTTCGCTGATTGGTGCCGAGA	replication protein A3, 14kDa
RPS27A	NM_002954.5	UBCEP80, Uba80, S27A	GAATGGCAAAATTAGTCGCCTTCGTCGAGAGTGCCCTTCTGATGAATGTGGTGCTGGGGTGTTTATGGCAAGTCACTTTGACAGACATTATTGTGGCAAA	ribosomal protein S27a
RPS6KA5	NM_004755.2	MSK1, RLPK	GTGGAACTATTGAATACATGGCACCAGATATTGTCAGAGGGGGAGATTCAGGACATGACAAGGCAGTTGACTGGTGGAGTTTGGGTGTTCTAATGTATGA	ribosomal protein S6 kinase, 90kDa, polypeptide 5
RPS6KA6	NM_014496.1	RSK4	AGCCTGTAGCTGCTTCAAGCTTAGCCCAGCGACGGAGCATGAAAAAGCGAACATCAACTGGCCTGTAAGATTTGTGGTGTTCCTAGGCCAAACTGGATGA	ribosomal protein S6 kinase, 90kDa, polypeptide 6
RRAS2	NM_001102669.2	TC21	AGTGGAAACTACAGAAACTGTGGTAGAACTTTTACTTGCTGGTCTGGTCTTGGTTGTACCCATCTTTGGCCAGTCACATAACTACTCAAGAAACCTTCCC	related RAS viral (r-ras) oncogene homolog 2
RUNX1	NM_001754.4	AML1, CBFA2, PEBP2A2, AMLCR1	CAGCCATGAAGAACCAGGTTGCAAGATTTAATGACCTCAGGTTTGTCGGTCGAAGTGGAAGAGGGAAAAGCTTCACTCTGACCATCACTGTCTTCACAAA	runt-related transcription factor 1
RUNX1T1	NM_004349.2	AML1T1, CBFA2T1, CDR, ETO, MTG8, ZMYND2	CTTTGACAGAGAGCCTTTGCACTCAGAACATCCAAGCAAGCGACCATGCACTATTAGCCCAGGCCAGCGGTACAGTCCAAATAACGGCTTATCCTACCAG	runt-related transcription factor 1; translocated to, 1 (cyclin D-related)
RXRG	NM_006917.3	NR2B3	TATGTCATGCTGCTGACAAGCAGCTTTTCACCCTCGTTGAATGGGCCAAGCGTATTCCCCACTTCTCTGACCTCACCTTGGAGGACCAGGTCATTTTGCT	retinoid X receptor, gamma
SETBP1	NM_015559.2	SEB, KIAA0437	GGGGACCAGAAGGTGTCCCGTGCTGGAAAAAATAGCAAAGCCACGAAGGAGGAAGAAAGAAGCCACTCCAAAAAGAAGCTCCTCACAGCCAGTGACCTTG	SET binding protein 1
SETD2	NM_014159.6	HYPB, HIF-1, KIAA1732, FLJ23184, KMT3A	AACAACTGAACGAGGAAGGGATGCTGTTGGCTTCAGAGATCAAACACCTGCCCCGAAGACTCCTAATAGGTCAAGAGAGAGAGACCCAGACAAGCAAACT	SET domain containing 2
SF3B1	NM_001005526.1	SAP155, SF3b155, PRPF10, Prp10, Hsh155	GGAAGTTCTTGGGAGCGCCAGTTCCGTCTGTGTGTTCGAGTGGACAAAATGGCGAAGATCGCCAAGACTCACGAAGATATTGAAGCACAGATTCGAGAAA	splicing factor 3b, subunit 1, 155kDa
SFN	NM_006142.3	YWHAS	TGGGCCTGGCCCTGAACTTTTCCGTCTTCCACTACGAGATCGCCAACAGCCCCGAGGAGGCCATCTCTCTGGCCAAGACCACTTTCGACGAGGCCATGGC	stratifin
SFRP1	NM_003012.3	SARP2, FRP, FRP-1	CAGAGTCCTTAGTGGAGGGGTTTACCTGGAACATTAGTAGTTACCACAGAATACGGAAGAGCAGGTGACTGTGCTGTGCAGCTCTCTAAATGGGAATTCT	secreted frizzled-related protein 1
SFRP2	NM_003013.2	SARP1, SDF-5, FRP-2	GAAGGAGATAACCTACATCAACCGAGATACCAAAATCATCCTGGAGACCAAGAGCAAGACCATTTACAAGCTGAACGGTGTGTCCGAAAGGGACCTGAAG	secreted frizzled-related protein 2
SFRP4	NM_003014.2	frpHE, FRP-4, FRPHE	AATGGAGAGATCAGCTTAGTAAAAGATCCATACAGTGGGAAGAGAGGCTGCAGGAACAGCGGAGAACAGTTCAGGACAAGAAGAAAACAGCCGGGCGCAC	secreted frizzled-related protein 4
SGK2	NM_170693.1		AGATGGTTACTGGAGCTCTAGCTGCCTATTTTGTGTTTAGGGAAGGGAAAATGGAGGAAAGGGGAGAAGAGCAAAGGGCGCTTTTAAAGAGCTTTCCCAA	serum/glucocorticoid regulated kinase 2
SHC1	NM_183001.4	SHC, p66	TGGCCTTGTGGATAAGGGAGAGTTGACCGTTTTCATCCTGGCCTCCTTTTGCTGTTTGGATGTTTCCACGGGTCTCACTTATACCAAAGGGAAAACTCTT	SHC (Src homology 2 domain containing) transforming protein 1
SHC2	NM_012435.2	SLI, SCK, SHCB	CTCCGTGCCTGCCACGCGCCAGGTCATCGCCAACCACCACATGCCGTCCATCTCCTTCGCGTCAGGCGGAGACACGGACATGACGGATTACGTGGCCTAC	SHC (Src homology 2 domain containing) transforming protein 2
SHC3	NM_016848.5	N-Shc, NSHC, SHCC	GATTGCAAAGAGGTCATTGCAGGACTCAGACAGACCTTGCAGTGGGTTTCAGAGTAATACTCAGGTTCTCCCATGGAACTTTCAAAGCTGGCTCTAAGAA	SHC (Src homology 2 domain containing) transforming protein 3
SHC4	NM_203349.2	RaLP	AGCAGCCACCAGTAGGTGGTGTTTCAGATATGCGGATCAAAGTTCAAGCCACGGAACAAATGGCTTACTGCCCCATACAGTGTGAAAAGTTGTGCTATTT	SHC (Src homology 2 domain containing) family, member 4
SIN3A	NM_015477.1	KIAA0700, DKFZP434K2235	TTCTTCTATGGCAGATGCCAGCAAACATGGTGGTGGAACAGAATCGTTATTTTTTGATAAGGTCCGAAAGGCTCTTCGGAGTGCAGAAGCCTACGAAAAT	SIN3 transcription regulator family member A
SIRT4	NM_012240.1	SIR2L4	AACTGAATTCTCGTTGTGGAGAGTTGCTGCCTTTGATAGACCCATGCTGACCACAGCCTGATATTCCAGAACCTGGAACAGGGACTTTCACTTGAATCTT	sirtuin 4
SIX1	NM_005982.3	DFNA23	ACTGAGTGCGCCGGCCGTTCCGTGTCCAGAACCTCCCCTACTCCTCCGCCTTCTCTTCCTTGGCCGCCCACCGCCAAGTTCCGACTCCGGTTTTCGCCTT	SIX homeobox 1
SKP1	NM_170679.2	SKP1A, EMC19, OCP2, TCEB1L, MGC34403, OCP-II, p19A	CCCAGGTACGCAAAGAGAACCAGTGGTGTGAAGAGAAGTGAAATGTTGTGCCTGACACTGTAACACTGTAAGGATTGTTCCAAATACTAGTTGCACTGCT	S-phase kinase-associated protein 1
SKP2	NM_005983.2	FBXL1, FBL1, p45	AAAATCTGCACCCGGATGTGACTGGTCGGTTGCTGTCTCAAGGGGTGATTGCCTTCCGCTGCCCACGATCATTTATGGACCAACCATTGGCTGAACATTT	S-phase kinase-associated protein 2, E3 ubiquitin protein ligase
SMAD2	NM_001003652.1	MADH2, MADR2, JV18-1	AGATGAGTAATATTTTTTCCAGTAGGTTCCACAGAGACACCTTGGGGGCTGGCTTAGGGGAGGCTGTTGGAGTTCTCACTGACTTAGTGGCATATTTATT	SMAD family member 2
SMAD3	NM_005902.3	MADH3, JV15-2, HsT17436	TTAAAGGACAGTTGAAAAGGGCAAGAGGAAACCAGGGCAGTTCTAGAGGAGTGCTGGTGACTGGATAGCAGTTTTAAGTGGCGTTCACCTAGTCAACACG	SMAD family member 3
SMAD4	NM_005359.3	MADH4, DPC4	AGGTTGCACATAGGCAAAGGTGTGCAGTTGGAATGTAAAGGTGAAGGTGATGTTTGGGTCAGGTGCCTTAGTGACCACGCGGTCTTTGTACAGAGTTACT	SMAD family member 4
SMAD9	NM_005905.2	MADH6, MADH9	TAACCTGATGCCAGTACAGTGCAATTGGAAAAGCAGGACTTTGGTGCCTGTGCTATAAGCAGCAGATTTTGTGGGAGGAAACACTTGAGAGGCGATATTG	SMAD family member 9
SMARCA4	NM_003072.3	SNF2L4, hSNF2b, BRG1, BAF190, SNF2, SWI2, SNF2-BETA, SNF2LB, FLJ39786	GCCCTGTCCTGGCATCAGTAGCATCTGTAACAGCATTAACTGTCTTAAAGAGAGAGAGAGAGAATTCCGAATTGGGGAACACACGATACCTGTTTTTCTT	SWI/SNF related, matrix associated, actin dependent regulator of chromatin, subfamily a, member 4
SMARCB1	NM_003073.3	SNF5L1, BAF47, Ini1, Snr1, hSNFS, Sfh1p, RDT	AGAAGGAGAACTCACCAGAGAAGTTTGCCCTGAAGCTGTGCTCGGAGCTGGGGTTGGGCGGGGAGTTTGTCACCACCATCGCATACAGCATCCGGGGACA	SWI/SNF related, matrix associated, actin dependent regulator of chromatin, subfamily b, member 1
SMC1A	NM_006306.2	SMC1L1, DXS423E, KIAA0178, SB1.8, Smcb	TCAAGAGGATCATTCAGAGCCGAGAGAGGGAAATGAAAGACTTGAAGGAGAAGATGAACCAGGTAGAGGATGAGGTGTTTGAAGAGTTTTGTCGGGAGAT	structural maintenance of chromosomes 1A
SMC1B	NM_148674.3	SMC1L2, bK268H5	CTCCCTAAAAGAAGAGTTCTATTCCAGAGCCGACGCGCTGATCGGCATCTATCCTGAGTACGATGACTGCATGTTCAGCCGAGTTTTGACCCTAGATCTT	structural maintenance of chromosomes 1B
SMC3	NM_005445.3	CSPG6, HCAP, BAM, SMC3L1, bamacan	TGTGACCCGGCTCCATTTTACTTGTTTGATGAAATTGACCAGGCTCTGGATGCTCAGCACAGAAAGGCTGTGTCAGATATGATTATGGAACTTGCTGTAC	structural maintenance of chromosomes 3
SMO	NM_005631.3	SMOH, FZD11	AACGAGACCATGCTGCGCCTGGGCATTTTTGGCTTCCTGGCCTTTGGCTTTGTGCTCATTACCTTCAGCTGCCACTTCTACGACTTCTTCAACCAGGCTG	smoothened, frizzled family receptor
SOCS1	NM_003745.1	SOCS-1, SSI-1, JAB, TIP3, Cish1	TTAACTGTATCTGGAGCCAGGACCTGAACTCGCACCTCCTACCTCTTCATGTTTACATATACCCAGTATCTTTGCACAAACCAGGGGTTGGGGGAGGGTC	suppressor of cytokine signaling 1
SOCS2	NM_003877.3	STATI2, SSI2, SOCS-2, SSI-2, CIS2, Cish2	GGAACGGCACTGTTCACCTTTATCTGACCAAACCGCTCTACACGTCAGCACCATCTCTGCAGCATCTCTGTAGGCTCACCATTAACAAATGTACCGGTGC	suppressor of cytokine signaling 2
SOCS3	NM_003955.3	SSI-3, CIS3, SOCS-3, Cish3	GGAGGATGGAGGAGACGGGACATCTTTCACCTCAGGCTCCTGGTAGAGAAGACAGGGGATTCTACTCTGTGCCTCCTGACTATGTCTGGCTAAGAGATTC	suppressor of cytokine signaling 3
SOS1	NM_005633.2	GINGF, HGF, GF1	TACCGGAGTACACTGGAAAGGATGCTTGATGTAACAATGCTACAGGAAGAGAAAGAGGAGCAGATGAGGCTGCCTAGTGCTGATGTTTATAGATTTGCAG	son of sevenless homolog 1 (Drosophila)
SOS2	NM_006939.2		AGAGACATTAGTACGTGTCCAAATTCGCCAAGCACTCCTCCTAGCACACCCTCTCCAAGGGTACCGCGTCGATGCTATGTGCTCAGTTCTAGTCAGAATA	son of sevenless homolog 2 (Drosophila)
SOST	NM_025237.2	VBCH	GAGGCAGAAATGGAAGCATTTTCACCGCCCTGGGGTTTTAAGGGAGCGGTGTGGGAGTGGGAAAGTCCAGGGACTGGTTAAGAAAGTTGGATAAGATTCC	sclerostin
SOX17	NM_022454.3		AGCCACGGGGCCATTTCCTCGGTGGTGTCCGACGCCAGCTCCGCGGTATATTACTGCAACTATCCTGACGTGTGACAGGTCCCTGATCCGCCCCAGCCTG	SRY (sex determining region Y)-box 17
SOX9	NM_000346.2	CMD1, CMPD1, SRA1	CAGTGGCCAGGCCAACCTTGGCTAAATGGAGCAGCGAAATCAACGAGAAACTGGACTTTTTAAACCCTCTTCAGAGCAAGCGTGGAGGATGATGGAGAAT	SRY (sex determining region Y)-box 9
SP1	NM_003109.1		AGCCCTGGTGCTACTTGCTTGAAGTTTTCAGTGTAAGTACCCTGATGCCTTTTGGACCTTGGGATCAGATCAAGAGTTTTGGAGATCAGGTACCAAGGAA	Sp1 transcription factor
SPOP	NM_001007226.1	TEF2, BTBD32	GCCTTGTCTCTTGGGTCTGAGTCCCTTGCTTAAGGGATTTTGAAGTCCTAGTTTTCAGCTTGCAGAGATTATGTCTGAAATGCCTAATGAGTCGCAGGGA	speckle-type POZ protein
SPP1	NM_000582.2	BNSP, OPN, BSPI, ETA-1	CGCCTTCTGATTGGGACAGCCGTGGGAAGGACAGTTATGAAACGAGTCAGCTGGATGACCAGAGTGCTGAAACCCACAGCCACAAGCAGTCCAGATTATA	secreted phosphoprotein 1
SPRY1	NM_005841.1	hSPRY1	GGATGACTTGAAGGGTTCCTTGAAAGAGGACCTGACACAGCACAAGTTCATTTGTGAACAGTGTGGGAAGTGCAAGTGTGGAGAATGCACTGCTCCCAGG	sprouty homolog 1, antagonist of FGF signaling (Drosophila)
SPRY2	NM_005842.2	hSPRY2	AAAGAGGAAATACTCCGCGTGCGCTTGTAGAAGGGGAGTCGTCTCCAGCTCCGAACCCCGGAGTGTTCATCAGCGGGGAATCTGGCTCCGAATTCTCTTT	sprouty homolog 2 (Drosophila)
SPRY4	NM_030964.3		CTCCCTTCCAACTGCATCAACTAACTCTCGGGGGTGTTCTGCTCACCACACCGTCCTTCGGTTCTTACTGAGTCACAGACTCGCCTGCCCACTACGTGTC	sprouty homolog 4 (Drosophila)
SRSF2	NM_003016.3	SFRS2, SC-35, SC35, PR264, SFRS2A	ATCGCTACACCAAGGAGTCCCGCGGCTTCGCCTTCGTTCGCTTTCACGACAAGCGCGACGCTGAGGACGCTATGGATGCC	serine/arginine-rich splicing factor 2
SSX1	NM_005635.2	CT5.1	AAGAGAAGCAAGGCCTTTGATGATATTGCCACATACTTCTCTAAGAAAGAGTGGAAAAAGATGAAATACTCGGAGAAAATCAGCTATGTGTATATGAAGA	synovial sarcoma, X breakpoint 1
STAG2	NM_001042749.1	SA-2, SCC3B	ATGTCCTCAGAAGGGAGGATTGAGGATCTTAATGAGGGAATGGATTTTGACACCATGGATATAGATTTGCCACCATCAAAGAACAGACGAGAGAGAACAG	stromal antigen 2
STAT1	NM_007315.2	STAT91, ISGF-3	TTTGCTGTATGCCATCCTCGAGAGCTGTCTAGGTTAACGTTCGCACTCTGTGTATATAACCTCGACAGTCTTGGCACCTAACGTGCTGTGCGTAGCTGCT	signal transducer and activator of transcription 1, 91kDa
STAT3	NM_139276.2	APRF	AGACTTGGGCTTACCATTGGGTTTAAATCATAGGGACCTAGGGCGAGGGTTCAGGGCTTCTCTGGAGCAGATATTGTCAAGTTCATGGCCTTAGGTAGCA	signal transducer and activator of transcription 3 (acute-phase response factor)
STAT4	NM_003151.2		AGACAATGGATCAGAGTGACAAGAATAGTGCCATGGTGAATCAGGAAGTTTTGACACTGCAGGAAATGCTTAACAGCCTCGATTTCAAGAGAAAGGAGGC	signal transducer and activator of transcription 4
STK11	NM_000455.4	PJS, LKB1	GCTGAAGCACCAGTGCCCATCCCACCGAGCCCAGACACCAAGGACCGGTGGCGCAGCATGACTGTGGTGCCGTACTTGGAGGACCTGCACGGCGCGGACG	serine/threonine kinase 11
STMN1	NM_203401.1	LAP18, C1orf215, SMN, OP18, PR22, PP19, PP17, Lag, FLJ32206	CCTCCAAAGAAGAAGGATCTTTCCCTGGAGGAAATTCAGAAGAAATTAGAAGCTGCAGAAGAAAGACGCAAGTCCCATGAAGCTGAGGTCTTGAAGCAGC	stathmin 1
SUV39H2	NM_024670.3	FLJ23414, KMT1B	ACCAGGATGGTTTTTTGGAGTACCAAGCAAGGGGAATGGAGCACTTTAAGGGCGCCTGTTAGTAACATGAATTGGAAATCTGTGTCGAGTACCTCTGATC	suppressor of variegation 3-9 homolog 2 (Drosophila)
SYK	NM_003177.3		CGGACTCTCCAAAGCACTGCGTGCTGATGAAAACTACTACAAGGCCCAGACCCATGGAAAGTGGCCTGTCAAGTGGTACGCTCCGGAATGCATCAACTAC	spleen tyrosine kinase
TBL1XR1	NM_024665.4	IRA1, FLJ12894, TBLR1, C21, DC42	GGGCAAGATGTTCCAAGCAACAAGGATGTCACATCTCTAGATTGGAATAGTGAAGGTACACTTCTAGCAACTGGTTCCTATGATGGGTTTGCCAGAATAT	transducin (beta)-like 1 X-linked receptor 1
TCF3	NM_003200.2	E2A, ITF1, MGC129647, MGC129648, bHLHb21, VDIR, E47	ATACGTGTCAACACAGCTGGCTGGATGATTGGGACTTTAAAACGACCCTCTTTCAGGTGGATTCAGAGACCTGTCCTGTATATAACAGCACTGTAGCAAT	transcription factor 3
TCF7L1	NM_031283.1	TCF3	TGCAGCTCTGCCATTGTGACATTTCCTGTTACCCAGCCCAAGTTTTCATCGTCTGCTCAATACCGTGGGTTCTTCTTCGTCCTCTGTCCTCTGCCCAGTG	transcription factor 7-like 1 (T-cell specific, HMG-box)
TCL1B	NM_004918.2	TML1	GGAGGAAGTACCGAGCAGCGGATTCCAGTTTCTGGGAAATAGCAGACCATGGCCAGATTGACTCTATGGAGCAGCTGGTCCTAACATATCAGCCGGAGAG	T-cell leukemia/lymphoma 1B
TET2	NM_001127208.2	KIAA1546, FLJ20032	CTCATAATGTCCAAATGGGACTGGAGGAAGTACAGAATATAAATCGTAGAAATTCCCCTTATAGTCAGACCATGAAATCAAGTGCATGCAAAATACAGGT	tet methylcytosine dioxygenase 2
TFDP1	NM_007111.4	Dp-1, DRTF1, DP1	GCCGCTTATTTGCCGTGAGTTTGGACGGCACCCCTGCTGGCGGATAGCAAGACTCTGTGGAGTTTGTTCAGTGGTACGGTGTCCAAGCAAACAGCAGAAT	transcription factor Dp-1
TGFB1	NM_000660.3	TGFB, DPD1, CED, TGFbeta	TATATGTTCTTCAACACATCAGAGCTCCGAGAAGCGGTACCTGAACCCGTGTTGCTCTCCCGGGCAGAGCTGCGTCTGCTGAGGCTCAAGTTAAAAGTGG	transforming growth factor, beta 1
TGFB2	NM_003238.2		AAGCCAGAGTGCCTGAACAACGGATTGAGCTATATCAGATTCTCAAGTCCAAAGATTTAACATCTCCAACCCAGCGCTACATCGACAGCAAAGTTGTGAA	transforming growth factor, beta 2
TGFB3	NM_003239.2	ARVD1, ARVD	CCCTCGATCATATTTCCCCTTGGACACTTGGTTAGACGCCTTCCAGGTCAGGATGCACATTTCTGGATTGTGGTTCCATGCAGCCTTGGGGCATTATGGG	transforming growth factor, beta 3
TGFBR2	NM_001024847.1	MFS2	ATTTGGAGAATGTTGAGTCCTTCAAGCAGACCGATGTCTACTCCATGGCTCTGGTGCTCTGGGAAATGACATCTCGCTGTAATGCAGTGGGAGAAGTAAA	transforming growth factor, beta receptor II (70/80kDa)
THBS1	NM_003246.2	TSP1, THBS, TSP, THBS-1, TSP-1	ACCCTCGTCACATAGGCTGGAAAGATTTCACCGCCTACAGATGGCGTCTCAGCCACAGGCCAAAGACGGGTTTCATTAGAGTGGTGATGTATGAAGGGAA	thrombospondin 1
THBS4	NM_003248.3		GCAGTTCTTGGGTCAAATGACACAATTAAACCAACTCCTGGGAGAGGTGAAGGACCTTCTGAGACAGCAGGTTAAGGAAACATCATTTTTGCGAAACACC	thrombospondin 4
THEM4	NM_053055.4	CTMP	GAAGCTTTGATGATGGCCTGGGCTTTGAATACGTGATGTTCTACAATGACATTGAGAAAAGGATGGTTTGCTTATTTCAAGGAGGCCCTTACCTGGAAGG	thioesterase superfamily member 4
TIAM1	NM_003253.2		TCCTTCTATCTGAAATCAGTCTCCTAGCTGGGGAAACCTCTTTCACACACAAAATGAAATGTGTACAGCTTGCCGTGTTCTGACTGTACCCTTCCCTCTT	T-cell lymphoma invasion and metastasis 1
TLR2	NM_003264.3	TIL4, CD282	CTGCTTTCAACTGGTAGTTGTGGGTTGAAGCACTGGACAATGCCACATACTTTGTGGATGGTGTGGGTCTTGGGGGTCATCATCAGCCTCTCCAAGGAAG	toll-like receptor 2
TLR4	NM_138554.2	hToll, CD284, TLR-4, ARMD10	ACTCAGAAAAGCCCTGCTGGATGGTAAATCATGGAATCCAGAAGGAACAGTGGGTACAGGATGCAATTGGCAGGAAGCAACATCTATCTGAAGAGGAAAA	toll-like receptor 4
TLX1	NM_005521.3	TCL3, HOX11	ACCACACATCCCAGCCCAATCCAGGTACGCACAGACAGGTTTTCACATAAATGCAGCCCATTTCTCCAGAACCCATTTGAGGGGTGGGGGGGTGTTAATT	T-cell leukemia homeobox 1
TMPRSS2	NM_005656.2	PRSS10	GGAGAAAGGGAAGACCTCAGAAGTGCTGAACGCTGCCAAGGTGCTTCTCATTGAGACACAGAGATGCAACAGCAGATATGTCTATGACAACCTGATCACA	transmembrane protease, serine 2
TNC	NM_002160.3	HXB, DFNA56, TN, MGC167029	CGCCAACTGAAAAAGTGGGAAAGGATGTCTGGAGGCGAGGCGTCCCATTACAGAGGAAGGAGCTCGCTATATAAGCCAGCCAAAGTTGGCTGCACCGGCC	tenascin C
TNF	NM_000594.2	TNFA, TNFSF2, DIF, TNF-alpha	AGCAACAAGACCACCACTTCGAAACCTGGGATTCAGGAATGTGTGGCCTGCACAGTGAAGTGCTGGCAACCACTAAGAATTCAAACTGGGGCCTCCAGAA	tumor necrosis factor
TNFAIP3	NM_006290.2	A20, OTUD7C	CAAAGCCCTCATCGACAGAAACATCCAGGCCACCCTGGAAAGCCAGAAGAAACTCAACTGGTGTCGAGAAGTCCGGAAGCTTGTGGCGCTGAAAACGAAC	tumor necrosis factor, alpha-induced protein 3
TNFRSF10A	NM_003844.2	DR4, Apo2, TRAILR-1, CD261	CACAACGAGATTCTGAGCAACGCAGACTCGCTGTCCACTTTCGTCTCTGAGCAGCAAATGGAAAGCCAGGAGCCGGCAGATTTGACAGGTGTCACTGTAC	tumor necrosis factor receptor superfamily, member 10a
TNFRSF10B	NM_003842.3	DR5, KILLER, TRICK2A, TRAIL-R2, TRICKB, CD262	GCATCTCCTGCAAATATGGACAGGACTATAGCACTCACTGGAATGACCTCCTTTTCTGCTTGCGCTGCACCAGGTGTGATTCAGGTGAAGTGGAGCTAAG	tumor necrosis factor receptor superfamily, member 10b
TNFRSF10C	NM_003841.2	DcR1, TRAILR3, LIT, TRID, CD263	TGCAGCTGTGGGAACCTCTCCACGCGCACGAACTCAGCCAACGATTTCTGATAGATTTTTGGGAGTTTGACCAGAGATGCAAGGGGTGAAGGAGCGCTTC	tumor necrosis factor receptor superfamily, member 10c, decoy without an intracellular domain
TNFRSF10D	NM_003840.3	DcR2, TRUNDD, TRAILR4, CD264	GTATCTTTGGGAAGCCATGTGTCTGGTTTGTCGTGCTGGGACAGTCATGGGACTGCATCTTCCGACTTGTCCACAGCAGATGAGGACAGTGAGAATTAAG	tumor necrosis factor receptor superfamily, member 10d, decoy with truncated death domain
TNFSF10	NM_003810.2	TRAIL, Apo-2L, TL2, CD253	GGGGGGACCCAGCCTGGGACAGACCTGCGTGCTGATCGTGATCTTCACAGTGCTCCTGCAGTCTCTCTGTGTGGCTGTAACTTACGTGTACTTTACCAAC	tumor necrosis factor (ligand) superfamily, member 10
TNN	NM_022093.1		GCGGTATGAGGTGAGAGTGGATTTACAGACTGCCAATGAATCTGCCTATGCTATATATGATTTCTTCCAAGTGGCCTCCAGCAAGGAGCGGTATAAGCTG	tenascin N
TNR	NM_003285.2		CAAAAGACATCACAATTAGCAATGTGACCAAGGACTCAGTGATGGTCTCCTGGAGCCCTCCTGTTGCATCTTTCGATTACTACCGAGTATCATATCGACC	tenascin R
TP53	NM_000546.2	p53, LFS1	GGGGAGCAGGGCTCACTCCAGCCACCTGAAGTCCAAAAAGGGTCAGTCTACCTCCCGCCATAAAAAACTCATGTTCAAGACAGAAGGGCCTGACTCAGAC	tumor protein p53
TPO	NM_175722.1	TPX	ATGTTCCCAAAATCACCGTACGACTCTTTTCCAAACACAGGCAAATCGGAAATCAGCAGGACGACTGTTTTCCCAACACGGGTAAATCTAGTACCATGTC	thyroid peroxidase
TRAF7	NM_032271.2	RFWD1, RNF119, DKFZp586I021, MGC7807	AGTTTGACGTCCTGGACGAAAACCAGAGCAAGCTCAGCGAGGACCTCATGGAGTTCCGGCGGGACGCATCCATGTTAAATGACGAGCTGTCCCACATCAA	TNF receptor-associated factor 7, E3 ubiquitin protein ligase
TSC1	NM_000368.3	TSC, KIAA0243, LAM, hamartin	AAGACACCAGGTTGACAGCACTGGAAACTGAAGTACCAGTTGTCGCTAGAACAGTTTGGTAGTGGCCCCAATGAAGAACCTTCAGAACCTGTAGCACACG	tuberous sclerosis 1
TSHR	NM_001018036.2	LGR3	GGATATGCTTTCAATGGGACAAAGCTGGATGCTGTTTACCTAAACAAGAATAAATACCTGACAGTTATTGACAAAGATGCATTTGGAGGAGTATACAGTG	thyroid stimulating hormone receptor
TSLP	NM_033035.4		GACTGGCTTCATGGCAGTAATTCTCGGCTGTAGTTGCATAAGCATTGCTCAAGAGGAAAATCCAAAAGTGCAGCAGGAGAACTCTTTTCCCTGAAAAAGG	thymic stromal lymphopoietin
TSPAN7	NM_004615.3	MXS1, TM4SF2, MRX58, DXS1692E, TALLA-1, A15, CD231	GGCGTTTGGAATCGCATTCTCCCAGTTAATTGGCATGCTGCTGGCCTGCTGTCTGTCCCGGTTCATCACGGCCAATCAGTATGAGATGGTGTAAGGAGAA	tetraspanin 7
TTK	NM_003318.3	MPS1, MPS1L1, CT96, MPH1	AACCAGAGGTTCCAGAGAGTAACCAGAAACAGTGGCAATCTAAGAGAAAGTCAGAGTGTATTAACCAGAATCCTGCTGCATCTTCAAATCACTGGCAGAT	TTK protein kinase
U2AF1	NM_001025203.1	U2AFBP, U2AF35, RNU2AF1, RN	GAGACCACCTGGTGGGGAACGTGTACGTCAAGTTTCGCCGTGAGGAAGATGCGGAAAAGGCTGTGATTGACTTGAATAACCGTTGGTTTAATGGACAGCC	U2 small nuclear RNA auxiliary factor 1
UBB	NM_018955.2	MGC8385, FLJ25987	TTTGCGCTCCGCCAGCCCGGAGCATTTAGGGGCGGTTGGCTTTGTTGGGTGAGCTTGTTTGTGTCCCTGTGGGTGGACGTGGTTGGTGATTGGCAGGATC	ubiquitin B
UBE2T	NM_014176.3	HSPC150	AAACAAAAGGCTGATGAGGAAGAGATGCTTGATAATCTACCAGAGGCTGGTGACTCCAGAGTACACAACTCAACACAGAAAAGGAAGGCCAGTCAGCTAG	ubiquitin-conjugating enzyme E2T (putative)
UTY	NM_007125.3	KDM6AL	GTTGTTCCATCCCAGAGACTACCCTTTTCTCCATAGACGTGACCATCAACCAACCAGCGGTCAGAATCAGTCAGCCTCTGTCATGTTCCTAGGTCCTTGG	ubiquitously transcribed tetratricopeptide repeat containing, Y-linked
VEGFA	NM_001025366.1	VEGF, VEGF-A, VPF	GAGTCCAACATCACCATGCAGATTATGCGGATCAAACCTCACCAAGGCCAGCACATAGGAGAGATGAGCTTCCTACAGCACAACAAATGTGAATGCAGAC	vascular endothelial growth factor A
VEGFC	NM_005429.2	VRP	GGCGAGGCCACGGCTTATGCAAGCAAAGATCTGGAGGAGCAGTTACGGTCTGTGTCCAGTGTAGATGAACTCATGACTGTACTCTACCCAGAATATTGGA	vascular endothelial growth factor C
VHL	NM_000551.2	VHL1	GGAAGACTGAGGCATCCGTGAGGCAGGGACAAGTCTTTCTCCTCTTTGAGACCCCAGTGCCTGCACATCATGAGCCTTCAGTCAGGGTTTGTCAGAGGAA	von Hippel-Lindau tumor suppressor, E3 ubiquitin protein ligase
WEE1	NM_003390.3		TATGCCATTAAGCGATCAAAAAAGCCATTGGCGGGCTCTGTTGATGAGCAGAACGCTTTGAGAGAAGTATATGCTCATGCAGTGCTTGGACAGCATTCTC	WEE1 G2 checkpoint kinase
WHSC1	NM_007331.1	MMSET, NSD2	AAAAGAGTGCACGCCAGTATCACGTACAGTTCTTTGGTGACGCCCCAGAAAGAGCTTGGATATTTGAGAAGAGCCTCGTAGCTTTTGAAGGAGAAGGACA	Wolf-Hirschhorn syndrome candidate 1
WHSC1L1	NM_017778.2	FLJ20353, NSD3	GAAAGGGAAAGTTAAGGATGCTGGAGCAGAACAATGGATTTCTCTTTCTCTTTCATGCAAGGGATCATGGGAAACACAATTCAGCAACCACCTCAACTCA	Wolf-Hirschhorn syndrome candidate 1-like 1
WIF1	NM_007191.2		ACGATGTATGAATGGTGGACTTTGTGTGACTCCTGGTTTCTGCATCTGCCCACCTGGATTCTATGGAGTGAACTGTGACAAAGCAAACTGCTCAACCACC	WNT inhibitory factor 1
WNT10A	NM_025216.2		GGTGGCAATGCAAGGCACTGAGGCCACAGATGTGAGTAAGCGAGACACAACACTTGTCCTCTTGGAGGTTACATTCTTGCTGGGGGGAGGCATGGGCAAT	wingless-type MMTV integration site family, member 10A
WNT10B	NM_003394.2	WNT-12, SHFM6	GAGAGTTGTCTGTCCAGGCCCTTAGGGAAGTTGTCTCCTTCCATTCAGATGTTAATGGGGACCCTCCAAAGGAAGGGGTTTTCCCATGACTCTTGGAGCC	wingless-type MMTV integration site family, member 10B
WNT11	NM_004626.2		CCTGACTTCTGCATGAAGAATGAGAAGGTGGGCTCCCACGGGACACAAGACAGGCAGTGCAACAAGACATCCAACGGAAGCGACAGCTGCGACCTTATGT	wingless-type MMTV integration site family, member 11
WNT16	NM_057168.1		GAAGATAATCTGTTTCCTAAGCAAGAAATAACAGGAAAGATCCCTTATGCCAGGAGGCCTGCCATACTCAGGATAAGATCCTTGAATATGGAACTTAGTT	wingless-type MMTV integration site family, member 16
WNT2	NM_003391.2	INT1L1, IRP	GATGTAACAAGGTGGGGACGTGTGTCCTTTGGTACTATGGTGTGTTGTATCTTTGTAAGAGCAAAAGCCTCAGAAAGGGATTGCTTTGCATTACTGTCCC	wingless-type MMTV integration site family member 2
WNT2B	NM_024494.1	WNT13, XWNT2	CGACACTTCTTGGTGTGCAAGAGGAAGGGTACCTGTAGAGAGCTTCTTTTTGTTTCTACCTGGCCAAAGTTAGATGGGACAAAGATGAATGGCATGTCCC	wingless-type MMTV integration site family, member 2B
WNT3	NM_030753.3	INT4, MGC131950, MGC138321, MGC138323	CCAACTCGCCTGTGGACGGGGAGGCTCTCCCTCTCTCTCATCTTACATTTCTCACCCTACTCTGGATGGTGTGTGGTTTTTAAAGAAGGGGGCTTTCTTT	wingless-type MMTV integration site family, member 3
WNT4	NM_030761.3	WNT-4	GGGTCAGCCCACAGGGCTTCCAGTGGTCAGGATGCTCTGACAACATCGCCTACGGTGTGGCCTTCTCACAGTCGTTTGTGGATGTGCGGGAGAGAAGCAA	wingless-type MMTV integration site family, member 4
WNT5A	NM_003392.3	hWNT5A	ACCCTGTTCAGATGTCAGAAGTATATATTATAGGAGCACAGCCTCTCTGCAGCCAACTGGCAGGACTTTCTCAAGGACAGAAGAAACTGTGCCACTTGTA	wingless-type MMTV integration site family, member 5A
WNT5B	NM_032642.2		GGTGCTCTCTTACTCTTTCATCCACGTGCACTTGTGCGGCATCTGCAGTTTACAGGAACGGCTCCTTCCCTAAAATGAGAAGTCCAAGGTCATCTCTGGC	wingless-type MMTV integration site family, member 5B
WNT6	NM_006522.3		ACCGCCAGGAGAGCGTGCAGCTCGAAGAGAACTGCCTGTGCCGCTTCCACTGGTGCTGCGTAGTACAGTGCCACCGCTGCCGTGTGCGCAAGGAGCTCAG	wingless-type MMTV integration site family, member 6
WNT7A	NM_004625.3		CTGCCTGGGCCACCTCTTTCTCAGCCTGGGCATGGTCTACCTCCGGATCGGTGGCTTCTCCTCAGTGGTAGCTCTGGGCGCAAGCATCATCTGTAACAAG	wingless-type MMTV integration site family, member 7A
WNT7B	NM_058238.1		GACACAGAAAAGCTACGCCGGCTGGCCTCTCCAGACCAGTTCCCAGGCTGGGTCTGCCGCTGGGCCCTGGGGCGGTGGGGACAGATGTTGACACAAATTA	wingless-type MMTV integration site family, member 7B
WT1	NM_000378.3	GUD, WAGR, WIT-2, AWT1	TCAGAGAGCAAGGCATCGGGGGTGAATCTTGTCTAACATTCCCGAGGTCAGCCAGGCTGCTAACCTGGAAAGCAGGATGTAGTTCTGCCAGGCAACTTTT	Wilms tumor 1
XPA	NM_000380.3	XPAC, XP1	CGACGGCGGCTGCGGCTACTGGAGGCATGGCTAATGTAAAAGCAGCCCCAAAGATAATTGACACAGGAGGAGGCTTCATT	xeroderma pigmentosum, complementation group A
XRCC4	NM_003401.3		TGCAATCTGTTCTGAAATGACTGCTGACCGAGATCCAGTCTATGATGAGAGTACTGATGAGGAAAGTGAAAACCAAACTGATCTCTCTGGGTTGGCTTCA	X-ray repair complementing defective repair in Chinese hamster cells 4
ZAK	NM_016653.2	pk, AZK, MLT, MRK, MLK7, MLTK, mlklak	GACACGAGCCTTCCTGACAAGTGTAACTCATTCCTACACAACAAGGCGGAGTGGAGGTGCGAAATTGAGGCAACTCTTGAGAGGCTAAAGAAACTAGAGC	sterile alpha motif and leucine zipper containing kinase AZK
ZBTB16	NM_006006.4	ZNF145, PLZF	TCCTGGATAGTTTGCGGCTGAGAATGCACTTACTGGCTCATTCAGCGGGTGCCAAAGCCTTTGTCTGTGATCAGTGCGGTGCACAGTTTTCGAAGGAGGA	zinc finger and BTB domain containing 16
ZBTB32	NM_014383.1	TZFP, FAZF, FAXF, Rog, ZNF538	AGGCCGTCTCGGCCCTCGACCTCTCCCTGTTGTCCTTCTTCCTCCACCACCTGACGGGGTGTCGGTAGCGTCTTAGCCAAGAGTCCAATTAAAGAACGAA	zinc finger and BTB domain containing 32
ZIC2	NM_007129.2	HPE5	AAAAATAAAAACCCACAAAAATGTTGAACCAAACCTCCCTGCTAATCTCCATGCCCACGTTCTTTCCCACCCTGTTCCCAGTCTTCTGACAAACTGTGTA	Zic family member 2
Custom panel
CCL5	NM_002985.2		AGTGTGTGCCAACCCAGAGAAGAAATGGGTTCGGGAGTACATCAACTCTTTGGAGATGAGCTAGGATGGAGAGTCCTTGAACCTGAACTTACACAAATTT
CD2	NM_001767.3		GCAGCCTCTTGATGGTCTTTGTGGCACTGCTCGTTTTCTATATCACCAAAAGGAAAAAACAGAGGAGTCGGAGAAATGATGAGGAGCTGGAGACAAGAGC
CD27	NM_001242.4		GTCAGGGCCCTTTCCTGTGTACACGTGACAGAGTGCCTTTTCGAGACTGGCAGGGACGAGGACAAATATGGATGAGGTGGAGAGTGGGAAGCAGGAGCCC
CD274	NM_014143.3		AGCTTCCCGAGGCTCCGCACCAGCCGCGCTTCTGTCCGCCTGCAGGGCATTCCAGAAAGATGAGGATATTTGCTGTCTTTATATTCATGACCTACTGGCA
CD276	NM_001024736.1		ACATTTCTTAGGGACACAGTACACTGACCACATCACCACCCTCTTCTTCCAGTGCTGCGTGGACCATCTGGCTGCCTTTTTTCTCCAAAAGATGCAATAT
CD3D	NM_000732.4		TATCTACTGGATGAGTTCCGCTGGGAGATGGAACATAGCACGTTTCTCTCTGGCCTGGTACTGGCTACCCTTCTCTCGCAAGTGAGCCCCTTCAAGATAC
CD8A	NM_001768.5		GCTCAGGGCTCTTTCCTCCACACCATTCAGGTCTTTCTTTCCGAGGCCCCTGTCTCAGGGTGAGGTGCTTGAGTCTCCAACGGCAAGGGAACAAGTACTT
CIITA	NM_000246.3		CTTTCCCCAAACTGGTGCGGATCCTCACGGCCTTTTCCTCCCTGCAGCATCTGGACCTGGATGCGCTGAGTGAGAACAAGATCGGGGACGAGGGTGTCTC
CMKLR1	NM_004072.1		CAACGTCTTCCTCCCAATCCATATCACCTATGCCGCCATGGACTACCACTGGGTTTTCGGGACAGCCATGTGCAAGATCAGCAACTTCCTTCTCATCCAC
CTLA-4	NM_005214.3		AGTCTGTGCGGCAACCTACATGATGGGGAATGAGTTGACCTTCCTAGATGATTCCATCTGCACGGGCACCTCCAGTGGAAATCAAGTGAACCTCACTATC
CXCL10	NM_001565.2		GCCATAATTGTTCTTAGTTTGCAGTTACACTAAAAGGTGACCAATGATGGTCACCAAATCAGCTGCTACTACTCCTGTAGGAAGGTTAATGTTCATCATC
CXCL13	NM_006419.2		AGACGCTTCATTGATCGAATTCAAATCTTGCCCCGTGGGAATGGTTGTCCAAGAAAAGAAATCATAGTCTGGAAGAAGAACAAGTCAATTGTGTGTGTGG
CXCL9	NM_002416.1		CACCATCTCCCATGAAGAAAGGGAACGGTGAAGTACTAAGCGCTAGAGGAAGCAGCCAAGTCGGTTAGTGGAAGCATGATTGGTGCCCAGTTAGCCTCTG
CXCR6	NM_006564.1		TTACCATGAAGACTATGGGTTCAGCAGTTTCAATGACAGCAGCCAGGAGGAGCATCAAGACTTCCTGCAGTTCAGCAAGGTCTTTCTGCCCTGCATGTAC
ERVW-1	NM_014590.3		AAGAGTACCCATTCTTCCTTTTGTTATAGGAGCAGGAGTGCTAGGTGCACTAGGTACTGGCATTGGCGGTATCACAACCTCTACTCAGTTCTACTACAAA
HAVCR2	NM_032782.3		TATATGAAGTGGAGGAGCCCAATGAGTATTATTGCTATGTCAGCAGCAGGCAGCAACCCTCACAACCTTTGGGTTGTCGCTTTGCAATGCCATAGATCCA
HLA-DQA1	NM_002122.3		GGTGGCCTGAGTTCAGCAAATTTGGAGGTTTTGACCCGCAGGGTGCACTGAGAAACATGGCTGTGGCAAAACACAACTTGAACATCATGATTAAACGCTA
HLA-DRA	NM_019111.3		GGCCAACATAGCTGTGGACAAAGCCAACCTGGAAATCATGACAAAGCGCTCCAACTATACTCCGATCACCAATGTACCTCCAGAGGTAACTGTGCTCACG
HLA-DRB1	NM_002124.3		AGCACGGTCTGAATCTGCACAGAGCAAGATGCTGAGTGGAGTCGGGGGCTTTGTGCTGGGCCTGCTCTTCCTTGGGGCCGGGCTGTTCATCTACTTCAGG
HLA-E	NM_005516.4		TGTCTTAGGGGACTCTGGCTTCTCTTTTTGCAAGGGCCTCTGAATCTGTCTGTGTCCCTGTTAGCACAATGTGAGGAGGTAGAGAAACAGTCCACCTCTG
HLA-G	NM_002127.4		AAGAGCTCAGATTGAAAAGGAGGGAGCTACTCTCAGGCTGCAATGTGAAACAGCTGCCCTGTGTGGGACTGAGTGGCAAGTCCCTTTGTGACTTCAAGAA
IDO1	NM_002164.3		CTATTATAAGATGCTCTGAAAACTCTTCAGACACTGAGGGGCACCAGAGGAGCAGACTACAAGAATGGCACACGCTATGGAAAACTCCTGGACAATCAGT
LAG3	NM_002286.5		CTTTTGGTGACTGGAGCCTTTGGCTTTCACCTTTGGAGAAGACAGTGGCGACCAAGACGATTTTCTGCCTTAGAGCAAGGGATTCACCCTCCGCAGGCTC
NCAM1	NM_000615.5		GGTATTTGCCTATCCCAGTGCCACGATCTCATGGTTTCGGGATGGCCAGCTGCTGCCAAGCTCCAATTACAGCAATATCAAGATCTACAACACCCCCTCT
NKG7	NM_005601.3		CTGTGGCGGTCCCCGTCCTGGCTATGAAACCTTGTGAGCAGAAGGCAAGAGCGGCAAGATGAGTTTTGAGCGTTGTATTCCAAAGGCCTCATCTGGAGCC
PDCD1	NM_005018.2		CTTCCCCGAGGACCGCAGCCAGCCCGGCCAGGACTGCCGCTTCCGTGTCACACAACTGCCCAACGGGCGTGACTTCCACATGAGCGTGGTCAGGGCCCGG
PDCD1LG2	NM_025239.3		TGTGGAGCTGTGGCAAGTCCTCATATCAAATACAGAACATGATCTTCCTCCTGCTAATGTTGAGCCTGGAATTGCAGCTTCACCAGATAGCAGCTTTATT
PSMB10	NM_002801.2		ACCATCGCGGGCCTGGTGTTCCAAGACGGGGTCATTCTGGGCGCCGATACGCGAGCCACTAACGATTCGGTCGTGGCGGACAAGAGCTGCGAGAAGATCC
TIGIT	NM_173799.2		TGGATCTTAGAAGACTTTTATCCTTCCACCATCTCTCTCAGAGGAATGAGCGGGGAGGTTGGATTTACTGGTGACTGATTTTCTTTCATGGGCCAAGGAA
VISTA (VSIR)	NM_022153.1		CTGGGACACTTCTGAGTATGAAGCGGGATGCTATTAAAAACTACATGGGGAAACAGGTGCAAACCCTGGAGATGGATTGTAAGAGCCAGTTTAAATCTGC
Internal Reference Genes
ACAD9	NM_014049.4	NPD002, MGC14452	GAATCTCTTCAGCCTCTCTCAGCTGGACAAGTATGCTCCAGAAAACCTAGATGAGCAGATTAAGAAAGTGTCCCAGCAGATCCTTGAGAAGCGAGCCTAT	acyl-CoA dehydrogenase family, member 9
AGK	NM_018238.3	MULK, FLJ10842	GATGCTGGCGTCAAAGTTAGCAAGTACTGGTATCTTGGGCCTCTAAAAATCAAAGCAGCCCACTTTTTCAGCACTCTTAAGGAGTGGCCTCAGACTCATC	acylglycerol kinase
AMMECR1L	NM_001199140.1	MGC4268	GGCTCAGTGGTTTTTGGAGTGAAGAAGCCTTACTCCCTGCACATTCCCTCATGCTCCCACACAAGTCCAGCAATGGAAATGCTTGGGTTCCTCTTGCTTT	AMMECR1-like
C10orf76	NM_024541.2	FLJ13114	CTGGTATATTCTAGGAGTAAGTGCAGGAATTCAGCAGTGAGAGCATGTCTGGGACCACCTGGACTGCCATCCATTTAACCTCAAATCTCTTTGGGATACT	chromosome 10 open reading frame 76
CC2D1B	NM_032449.2	KIAA1836	TTGCATAAGCACAGCTCAAGAACTGAGCTTTGTATGTGTCCTTTTGGGGGATAACAGGGCTGGACCATGCTTCCCTGCCCTTAAACGCAGAGCTTTTAGT	coiled-coil and C2 domain containing 1B
CNOT10	NM_001256741.1	FLJ12890, FLJ13165	TGCTGCAGAAGCCCTCATCTCTCTCGACAGAATATCTGATGCCATTACTCACTTGAACCCGGAGAATGTCACTGATGTCTCCTTAGGGATCTCTTCAAAT	CCR4-NOT transcription complex, subunit 10
CNOT4	NM_001190848.1	NOT4, CLONE243, NOT4H	AAGTGCCAGTGCTTATGTAACCTATATCCGGTCAGAAGACGCTCTCAGAGCCATACAGTGTGTCAACAATGTGGTAGTAGATGGCAGAACACTTAAGGCA	CCR4-NOT transcription complex, subunit 4
COG7	NM_153603.3		TGTGTCTGATTTCACCAGCACTCTCCAGTCCATACGAAAGAAGTGCAAACTGGACCACATTCCTCCCAACTCCCTCTTCCAGGAAGATTGGACGGCTTTT	component of oligomeric golgi complex 7
DDX50	NM_024045.1	GU2, MGC3199, GUB, RH-II/GuB	CTACTGTGGAACATTTGGCCATCCAGTGTCATTGGTCTCAGAGGCCAGCAGTTATTGGAGATGTCCTTCAAGTCTACAGTGGGTCTGAAGGGAGGGCTAT	DEAD (Asp-Glu-Ala-Asp) box polypeptide 50
DHX16	NM_001164239.1	DDX16, DBP2, Prp2, PRPF2	CCCGTGTCAACTTCTTTCTCCCTGGCGGTGACCACCTGGTTCTGCTAAATGTTTACACACAGTGGGCTGAGAGTGGTTACTCTTCCCAGTGGTGCTATGA	DEAH (Asp-Glu-Ala-His) box polypeptide 16
DNAJC14	NM_032364.5	DNAJ, DRIP78, HDJ3, LIP6, FLJ32792	TCGTTTTCTTAAGCTGCTGGGTGCTTTGCTGCTCCTGGCTCTGGCCCTCTTTTTGGGCTTTCTACAGTTGGGATGGCGGTTTCTGGTGGGACTAGGTGAC	DnaJ (Hsp40) homolog, subfamily C, member 14
EDC3	NM_001142443.1	YJDC, LSM16, FLJ21128, hYjeF_N2-15q23, YJEFN2	GGAATCCTTGAGTCAGTCCAAAAGTTTCCGTCGTCGGCACAACTCCTGGTCATCTAGTAGCAGGCACCCAAATCAGGCAACTCCCAAGAAAAGTGGTTTA	enhancer of mRNA decapping 3
EIF2B4	NM_172195.3	EIF2Bdelta, EIF-2B, DKFZP586J0119, EIF2B	ATGTACCAGTGCTGGTTTGCTGTGAAACATACAAGTTCTGTGAGCGTGTGCAGACTGATGCCTTTGTCTCTAATGAGCTAGATGACCCTGATGATCTGCA	eukaryotic translation initiation factor 2B, subunit 4 delta, 67kDa
ERCC3	NM_000122.1	XPB, BTF2, RAD25, TFIIH, GTF2H	AAGCAAATGTCCTCATTCAGATCTCATCCCATGGTGGCTCCAGGCGTCAGGAAGCCCAAAGGCTAGGGCGGGTGCTTCGAGCTAAAAAAGGGATGGTTGC	excision repair cross-complementing rodent repair deficiency, complementation group 3
FCF1	NM_015962.4	C14orf111, CGI-35, Bka, UTP24	CAGCTAGAGAAACAGGGTATTTACAATGCCTGGGAAAGGAGGAGAGATAAGGCTCACTAGCCACAGAAAAACAGGCAGTTAATTTTTAAAGGACTCCAGC	FCF1 rRNA-processing protein
FTSJ2	NM_013393.1	FJH1, MRM2	GAACAATATAGCAATTCACGCATTCTTCAAGCAGCAAAAGTTCCCGGAACAATTAGGGAAGACGTATGGTCTGAATTTATCCAGGCAGTGGGTCTGCTTT	FtsJ RNA methyltransferase homolog 2 (E. coli)
GPATCH3	NM_022078.2	GPATC3, FLJ12455	AGTCTGGGAGCAGCAGTCTTCGTGGCTGGTTCAGGGTGTTTTGTTCCGAGCCTGCCTGCCTGCCGGTTCTATACCTCAGGGGCATTTTTACAAAAAGCCC	G patch domain containing 3
HDAC3	NM_003883.2	RPD3, HD3, RPD3-2	CTGGGAAAGAGTCTGGAGACCACATTTGGTTCTCGAACCATCTACCTGCTTTTCCTCTCTCTCCCAAGGCCTGACAATGGTACCTATTAGGGATGGAGAT	histone deacetylase 3
MRPS5	NM_031902.3	MRP-S5, S5mt	ATCCCTACGCCAGCTTGAGCCGTGCACTGCAGACACAATGCTGTATTTCTTCTCCCAGTCACCTGATGAGCCAGCAGTATAGACCATATAGTTTCTTCAC	mitochondrial ribosomal protein S5
MTMR14	NM_022485.3	C3orf29, FLJ22405, FLJ90311, hJumpy, hEDTP	CATCAAGCTGCTTCGATACCTGTCAGTCAAATACATCTGTGACCTGATGGTGGAGAACAAGAAGGTGAAGTTTGGCATGAATGTAACCTCCTCTGAGAAG	myotubularin related protein 14
NOL7	NM_016167.3	C6orf90, PQBP3, NOP27, RARG-1, dJ223E5.2	GAGGAGCTGTTCATCGAACAGAAGAAAAGAAAACTCCTTCCAGACACTATTTTGGAGAAGTTAACCACAGCTTCACAGACTAACATCAAGAAATCGCCAG	nucleolar protein 7, 27kDa
NUBP1	NM_001278506.1	NBP1, NBP35	CCCATGGCCTAGCAGAGGATGAAAACACACAGATTGCTCTTCTAGACATCGATATATGTGGGCCATCGATTCCCAAGATAATGGGATTGGAAGGAGAGCA	nucleotide binding protein 1
PIAS1	NM_016166.1	DDXBP1, GBP, GU/RH-II, ZMIZ3	AGTTAAGTGCAGGAGGCAGTACTTCTCTGCCAACCACCAATGGAAGCAGTAGTGGCAGTAACAGCAGCCTGGTTTCTTCCAACAGCCTAAGGGAAAGCCA	protein inhibitor of activated STAT, 1
PIK3R4	NM_014602.1	VPS15, p150	GGGAAGACCACCACTACCAGATCTATTCTTACATACAGCCGAATTGGAGGACGAGTCAAGACGCTCACATTCTGCCAAGGCTCCCACTATTTAGCCATAG	phosphoinositide-3-kinase, regulatory subunit 4
PRPF38A	NM_032864.3	FLJ14936, Prp38	GAACTTGTAGTCGATAAAGCCATGGAGTTAAGGTTTGTGGGTGGCGTCTATGGTGGCAACATAAAACCAACACCCTTTCTGTGTTTAACCTTGAAGATGC	pre-mRNA processing factor 38A
RBM45	NM_152945.2	DRB1, FLJ44612	TTAGAAAAATGGCAACACAGATGGTAGCTGCACAGCTTGCATCAATGGTGTGGAATAACCCAAGTCAGCAACAATTTATGCAATTTGGAGGAAGCTCTGG	RNA binding motif protein 45
SAP130	NM_024545.3	FLJ12761	GATCTCCACCGAATAAACGAACTGATACAGGGAAATATGCAGAGGTGTAAACTTGTGATGGATCAAATCAGTGAAGCCAGAGACTCCATGCTTAAGGTTT	Sin3A-associated protein, 130kDa
SF3A3	NM_006802.2	SF3a60, SAP61, PRP9, PRPF9	TCAGCTTAGTTAGCCATTGATGCAAATACTAGGGAAAGACTAGGAGGATGAGCCAGGGTTGCTACTAAGGACTAAGTGTCGCACCAAGGTTTGCCTTTTG	splicing factor 3a, subunit 3, 60kDa
SLC4A1AP	NM_018158.2	kanadaptin, HLC3	CTACGATCTGGGAAGCACCCATGGCACTTTTCTCAACAAAACTCGCATCCCACCTCGCACCTACTGTCGAGTCCACGTTGGGCATGTTGTTCGCTTTGGA	solute carrier family 4 (anion exchanger), member 1, adaptor protein
TLK2	NM_006852.2	PKU-ALPHA, MGC44450	ATTCGACGATGCTTGGCCTACCGAAAGGAGGACCGCATTGATGTCCAGCAGCTGGCCTGTGATCCCTACTTGTTGCCTCACATCCGAAAGTCAGTCTCTA	tousled-like kinase 2
TMUB2	NM_024107.2	MGC3123	ATTTCTCAGCCAAATACTCATCTTTTGAGACTGAAATCACACTGGCGGGAATGAAGATTGTGCCAGCCTTCTCTTATGGGCACCTAGCCGCCTTCACCTT	transmembrane and ubiquitin-like domain containing 2
TRIM39	NM_021253.3	RNF23	CTGCTATTCGGGTAATCTTCACAGAAATGACTGAGAGAAGAATCTGCAGTTTACTGAGGGCATTTCAGTTCCTCCTACCACCTCAACAGGACTTTGTCCA	tripartite motif containing 39
TTC31	NR_027749.1	FLJ12788	GGGATATTGTGAGGATGGAAAGCGAAAGTGTGAGAAAATACCTCCCAAGTGCCTGGTACATAGTGGGTGCTAAATAAACCACTTTTTGTCTGCAACTGTC	tetratricopeptide repeat domain 31
USP39	NM_001256725.1	SAD1, CGI-21, SNRNP65	TATGCCAACGCTGTCCTTCAGGCTCTATCTAATGTTCCTCCTCTCCGGAACTACTTTCTGGAAGAAGACAATTATAAGAACATCAAACGTCCTCCAGGGG	ubiquitin specific peptidase 39
VPS33B	NM_018668.3	FLJ14848	TTTTCCTGACGACAGCAGTCACAAACAGCGCTCGCCTTATGGAGGCCATGAGTGAGGTGAAAGCCTGATGTTTTTCCCGGCCAGTGTTGACATCTTCCCT	vacuolar protein sorting 33 homolog B (yeast)
ZC3H14	NM_001160103.1	FLJ11806, UKp68, NY-REN-37	TTGGGGCATGTTTGTGCACTGCTGTTGTGAGGATCAGCATATGAAATTGACATCATGGTTAGTCATGGTACTGCAGCTTAGGGGGCTACACGGTTGCTGT	zinc finger CCCH-type containing 14
ZKSCAN5	NM_014569.3	ZFP95, ZNF914, ZSCAN37	CCCAGAAATAGACCTCTCCTGTAGAGTGGTGATATACAGAATGAGTTTCAGTTTGCATTGCAGCTGGGATTGAAAGTAATCAGTCGTGAGCAGGCAGGCA	zinc finger with KRAB and SCAN domains 5
ZNF143	NM_003442.5	SBF, pHZ-1, STAF	TGAGCATGCAGGCTGTGGGAAGGCATTTGCAACAGGTTATGGATTAAAAAGTCACGTCAGAACTCATACAGGAGAAAAGCCATATCGGTGTTCGGAAGAT	zinc finger protein 143
ZNF346	NM_012279.2	JAZ, Zfp346	CACTGAAGCATCCAAATAAAGAATTTCCCTCATGGGCCAGACTACAACTTAACAGACCTAGGGTTTTGAGCCATATTGCCATTGGATCTAGTATGTCTGT	zinc finger protein 346
ZNF384	NM_133476.3	TNRC1, CAGH1A, CIZ, NMP4, NP	CGGCAGGAGGAAGAGAGAGAGAGGGTAGAATGGAAGAATCTCACTTCAATTCTAACCCGTACTTCTGGCCTTCTATCCCCACAGTCTCAGGTCAGATCGA	zinc finger protein 384
